# Supplementary material for: PIK3C2A mRNA functions as a miR-124 sponge to facilitate CD151 expression and enhance malignancy of hepatocellular carcinoma cells
Source: Oncotarget. 2016 May 30;7(28):43376–89. doi: 10.18632/oncotarget.9716 (PMC5190030; doi:10.18632/oncotarget.9716)
Supplement: Supplementary file 2 [file oncotarget-07-43376-s002.xlsx]

## Sheet: GDS4887
Supplementary Table S1. CD151 and PIK3C2A levels in the GEO datasets GDS4887 and GSE36376
CD151						PIK3C2A
Dataset	Sample	Type	Value	Rank		Dataset	Sample	Title	Value	Rank
GDS4887	GSM1024521	major HCC1	10.9216	91		GDS4887	GSM1024521	major HCC1	10.9994	92
GDS4887	GSM1024522	major HCC2	10.8399	91		GDS4887	GSM1024522	major HCC2	11.0953	92
GDS4887	GSM1024523	major HCC3	10.1952	87		GDS4887	GSM1024523	major HCC3	11.084	93
GDS4887	GSM1024524	major HCC4	10.3505	88		GDS4887	GSM1024524	major HCC4	11.2712	94
GDS4887	GSM1024525	major HCC5	10.8731	92		GDS4887	GSM1024525	major HCC5	11.0574	93
GDS4887	GSM1024526	major HCC6	9.52278	82		GDS4887	GSM1024526	major HCC6	10.8107	90
GDS4887	GSM1024527	major HCC7	10.7046	90		GDS4887	GSM1024527	major HCC7	11.3626	94
GDS4887	GSM1024528	major HCC8	8.95739	76		GDS4887	GSM1024528	major HCC8	10.9169	91
GDS4887	GSM1024529	major HCC9	9.9928	85		GDS4887	GSM1024529	major HCC9	11.1103	93
GDS4887	GSM1024530	major HCC10	10.5391	89		GDS4887	GSM1024530	major HCC10	11.3798	94
GDS4887	GSM1024531	major non-tumor1	10.5108	89		GDS4887	GSM1024531	major non-tumor1	10.7618	91
GDS4887	GSM1024532	major non-tumor2	10.6977	90		GDS4887	GSM1024532	major non-tumor2	10.793	91
GDS4887	GSM1024533	major non-tumor3	10.7283	90		GDS4887	GSM1024533	major non-tumor3	10.3845	88
GDS4887	GSM1024534	major non-tumor4	10.1285	86		GDS4887	GSM1024534	major non-tumor4	10.7339	91
GDS4887	GSM1024535	major non-tumor5	11.5527	94		GDS4887	GSM1024535	major non-tumor5	11.1355	92
GDS4887	GSM1024536	major non-tumor6	10.6348	90		GDS4887	GSM1024536	major non-tumor6	10.849	91
GDS4887	GSM1024537	major non-tumor7	10.8539	91		GDS4887	GSM1024537	major non-tumor7	10.9474	92
GDS4887	GSM1024538	major non-tumor8	9.74265	83		GDS4887	GSM1024538	major non-tumor8	10.918	92
GDS4887	GSM1024539	major non-tumor9	10.7122	90		GDS4887	GSM1024539	major non-tumor9	10.8292	91
GDS4887	GSM1024540	major non-tumor10	10.3645	88		GDS4887	GSM1024540	major non-tumor10	10.802	91
GDS4887	GSM1024541	minor HCC1	10.5626	89		GDS4887	GSM1024541	minor HCC1	11.348	93
GDS4887	GSM1024542	minor HCC2	10.434	89		GDS4887	GSM1024542	minor HCC2	10.4659	89
GDS4887	GSM1024543	minor HCC3	9.46414	80		GDS4887	GSM1024543	minor HCC3	10.5894	89
GDS4887	GSM1024544	minor HCC4	9.83162	83		GDS4887	GSM1024544	minor HCC4	11.1712	93
GDS4887	GSM1024545	minor HCC5	11.2973	93		GDS4887	GSM1024545	minor HCC5	11.4984	94
GDS4887	GSM1024546	minor HCC6	11.2467	93		GDS4887	GSM1024546	minor HCC6	11.0953	93
GDS4887	GSM1024547	minor HCC7	9.8572	84		GDS4887	GSM1024547	minor HCC7	10.7934	90
GDS4887	GSM1024548	minor HCC8	10.0298	85		GDS4887	GSM1024548	minor HCC8	11.003	92
GDS4887	GSM1024549	minor HCC9	11.8849	96		GDS4887	GSM1024549	minor HCC9	11.591	95
GDS4887	GSM1024550	minor HCC10	10.2786	87		GDS4887	GSM1024550	minor HCC10	10.7453	91
GDS4887	GSM1024551	minor non-tumor1	10.2184	87		GDS4887	GSM1024551	minor non-tumor1	10.8145	91
GDS4887	GSM1024552	minor non-tumor2	10.7169	91		GDS4887	GSM1024552	minor non-tumor2	11.0492	93
GDS4887	GSM1024553	minor non-tumor3	10.0516	86		GDS4887	GSM1024553	minor non-tumor3	10.262	88
GDS4887	GSM1024554	minor non-tumor4	10.2701	88		GDS4887	GSM1024554	minor non-tumor4	10.57	90
GDS4887	GSM1024555	minor non-tumor5	10.0121	85		GDS4887	GSM1024555	minor non-tumor5	11.0717	92
GDS4887	GSM1024556	minor non-tumor6	11.313	94		GDS4887	GSM1024556	minor non-tumor6	10.5276	89
GDS4887	GSM1024557	minor non-tumor7	10.6835	90		GDS4887	GSM1024557	minor non-tumor7	11.3189	93
GDS4887	GSM1024558	minor non-tumor8	9.85783	84		GDS4887	GSM1024558	minor non-tumor8	10.7982	91
GDS4887	GSM1024559	minor non-tumor9	10.4749	89		GDS4887	GSM1024559	minor non-tumor9	10.9829	92
GDS4887	GSM1024560	minor non-tumor10	10.1683	87		GDS4887	GSM1024560	minor non-tumor10	10.9564	92

## Sheet: GSE36376
CD151							PIK3C2A
Dataset	Sample	Type	Probe ID	Gene name	Value		Dataset	Sample	Type	Probe ID	Gene name	Value
GSE36376	SAMPLE 1	tissue: adjacent non-tumor liver	ILMN_1661589	CD151	7.11236		GSE36376	SAMPLE 1	tissue: adjacent non-tumor liver	ILMN_2166093	PIK3C2A	6.24515
GSE36376	SAMPLE 2	tissue: adjacent non-tumor liver	ILMN_1661589	CD151	8.39146		GSE36376	SAMPLE 2	tissue: adjacent non-tumor liver	ILMN_2166093	PIK3C2A	6.47297
GSE36376	SAMPLE 3	tissue: adjacent non-tumor liver	ILMN_1661589	CD151	7.18093		GSE36376	SAMPLE 3	tissue: adjacent non-tumor liver	ILMN_2166093	PIK3C2A	6.14233
GSE36376	SAMPLE 4	tissue: adjacent non-tumor liver	ILMN_1661589	CD151	7.01575		GSE36376	SAMPLE 4	tissue: adjacent non-tumor liver	ILMN_2166093	PIK3C2A	6.15342
GSE36376	SAMPLE 5	tissue: adjacent non-tumor liver	ILMN_1661589	CD151	7.6853		GSE36376	SAMPLE 5	tissue: adjacent non-tumor liver	ILMN_2166093	PIK3C2A	6.82373
GSE36376	SAMPLE 6	tissue: adjacent non-tumor liver	ILMN_1661589	CD151	7.33634		GSE36376	SAMPLE 6	tissue: adjacent non-tumor liver	ILMN_2166093	PIK3C2A	6.30518
GSE36376	SAMPLE 7	tissue: adjacent non-tumor liver	ILMN_1661589	CD151	7.96747		GSE36376	SAMPLE 7	tissue: adjacent non-tumor liver	ILMN_2166093	PIK3C2A	6.58692
GSE36376	SAMPLE 8	tissue: adjacent non-tumor liver	ILMN_1661589	CD151	6.57462		GSE36376	SAMPLE 8	tissue: adjacent non-tumor liver	ILMN_2166093	PIK3C2A	6.10165
GSE36376	SAMPLE 9	tissue: adjacent non-tumor liver	ILMN_1661589	CD151	7.47108		GSE36376	SAMPLE 9	tissue: adjacent non-tumor liver	ILMN_2166093	PIK3C2A	6.32112
GSE36376	SAMPLE 10	tissue: adjacent non-tumor liver	ILMN_1661589	CD151	7.37913		GSE36376	SAMPLE 10	tissue: adjacent non-tumor liver	ILMN_2166093	PIK3C2A	6.37555
GSE36376	SAMPLE 11	tissue: adjacent non-tumor liver	ILMN_1661589	CD151	5.85759		GSE36376	SAMPLE 11	tissue: adjacent non-tumor liver	ILMN_2166093	PIK3C2A	6.06267
GSE36376	SAMPLE 12	tissue: adjacent non-tumor liver	ILMN_1661589	CD151	6.59208		GSE36376	SAMPLE 12	tissue: adjacent non-tumor liver	ILMN_2166093	PIK3C2A	6.39509
GSE36376	SAMPLE 13	tissue: adjacent non-tumor liver	ILMN_1661589	CD151	6.35796		GSE36376	SAMPLE 13	tissue: adjacent non-tumor liver	ILMN_2166093	PIK3C2A	5.95072
GSE36376	SAMPLE 14	tissue: adjacent non-tumor liver	ILMN_1661589	CD151	7.72625		GSE36376	SAMPLE 14	tissue: adjacent non-tumor liver	ILMN_2166093	PIK3C2A	6.1797
GSE36376	SAMPLE 15	tissue: adjacent non-tumor liver	ILMN_1661589	CD151	8.25448		GSE36376	SAMPLE 15	tissue: adjacent non-tumor liver	ILMN_2166093	PIK3C2A	6.68524
GSE36376	SAMPLE 16	tissue: adjacent non-tumor liver	ILMN_1661589	CD151	7.67729		GSE36376	SAMPLE 16	tissue: adjacent non-tumor liver	ILMN_2166093	PIK3C2A	6.4395
GSE36376	SAMPLE 17	tissue: adjacent non-tumor liver	ILMN_1661589	CD151	6.41742		GSE36376	SAMPLE 17	tissue: adjacent non-tumor liver	ILMN_2166093	PIK3C2A	5.86271
GSE36376	SAMPLE 18	tissue: adjacent non-tumor liver	ILMN_1661589	CD151	7.84174		GSE36376	SAMPLE 18	tissue: adjacent non-tumor liver	ILMN_2166093	PIK3C2A	6.66218
GSE36376	SAMPLE 19	tissue: adjacent non-tumor liver	ILMN_1661589	CD151	6.81043		GSE36376	SAMPLE 19	tissue: adjacent non-tumor liver	ILMN_2166093	PIK3C2A	6.38812
GSE36376	SAMPLE 20	tissue: adjacent non-tumor liver	ILMN_1661589	CD151	7.0491		GSE36376	SAMPLE 20	tissue: adjacent non-tumor liver	ILMN_2166093	PIK3C2A	6.32146
GSE36376	SAMPLE 21	tissue: adjacent non-tumor liver	ILMN_1661589	CD151	8.09042		GSE36376	SAMPLE 21	tissue: adjacent non-tumor liver	ILMN_2166093	PIK3C2A	6.50325
GSE36376	SAMPLE 22	tissue: adjacent non-tumor liver	ILMN_1661589	CD151	7.71817		GSE36376	SAMPLE 22	tissue: adjacent non-tumor liver	ILMN_2166093	PIK3C2A	6.22376
GSE36376	SAMPLE 23	tissue: adjacent non-tumor liver	ILMN_1661589	CD151	8.85591		GSE36376	SAMPLE 23	tissue: adjacent non-tumor liver	ILMN_2166093	PIK3C2A	6.57997
GSE36376	SAMPLE 24	tissue: adjacent non-tumor liver	ILMN_1661589	CD151	7.29076		GSE36376	SAMPLE 24	tissue: adjacent non-tumor liver	ILMN_2166093	PIK3C2A	6.30913
GSE36376	SAMPLE 25	tissue: adjacent non-tumor liver	ILMN_1661589	CD151	7.73882		GSE36376	SAMPLE 25	tissue: adjacent non-tumor liver	ILMN_2166093	PIK3C2A	6.22726
GSE36376	SAMPLE 26	tissue: adjacent non-tumor liver	ILMN_1661589	CD151	7.25725		GSE36376	SAMPLE 26	tissue: adjacent non-tumor liver	ILMN_2166093	PIK3C2A	6.11358
GSE36376	SAMPLE 27	tissue: adjacent non-tumor liver	ILMN_1661589	CD151	7.13944		GSE36376	SAMPLE 27	tissue: adjacent non-tumor liver	ILMN_2166093	PIK3C2A	6.25269
GSE36376	SAMPLE 28	tissue: adjacent non-tumor liver	ILMN_1661589	CD151	7.98972		GSE36376	SAMPLE 28	tissue: adjacent non-tumor liver	ILMN_2166093	PIK3C2A	6.45453
GSE36376	SAMPLE 29	tissue: adjacent non-tumor liver	ILMN_1661589	CD151	7.64601		GSE36376	SAMPLE 29	tissue: adjacent non-tumor liver	ILMN_2166093	PIK3C2A	6.7844
GSE36376	SAMPLE 30	tissue: adjacent non-tumor liver	ILMN_1661589	CD151	7.66065		GSE36376	SAMPLE 30	tissue: adjacent non-tumor liver	ILMN_2166093	PIK3C2A	6.53242
GSE36376	SAMPLE 31	tissue: adjacent non-tumor liver	ILMN_1661589	CD151	6.18227		GSE36376	SAMPLE 31	tissue: adjacent non-tumor liver	ILMN_2166093	PIK3C2A	6.26234
GSE36376	SAMPLE 32	tissue: adjacent non-tumor liver	ILMN_1661589	CD151	6.8859		GSE36376	SAMPLE 32	tissue: adjacent non-tumor liver	ILMN_2166093	PIK3C2A	6.32643
GSE36376	SAMPLE 33	tissue: adjacent non-tumor liver	ILMN_1661589	CD151	7.14145		GSE36376	SAMPLE 33	tissue: adjacent non-tumor liver	ILMN_2166093	PIK3C2A	6.50527
GSE36376	SAMPLE 34	tissue: adjacent non-tumor liver	ILMN_1661589	CD151	7.08957		GSE36376	SAMPLE 34	tissue: adjacent non-tumor liver	ILMN_2166093	PIK3C2A	6.3206
GSE36376	SAMPLE 35	tissue: adjacent non-tumor liver	ILMN_1661589	CD151	5.93152		GSE36376	SAMPLE 35	tissue: adjacent non-tumor liver	ILMN_2166093	PIK3C2A	6.35429
GSE36376	SAMPLE 36	tissue: adjacent non-tumor liver	ILMN_1661589	CD151	7.87875		GSE36376	SAMPLE 36	tissue: adjacent non-tumor liver	ILMN_2166093	PIK3C2A	6.34801
GSE36376	SAMPLE 37	tissue: adjacent non-tumor liver	ILMN_1661589	CD151	7.56651		GSE36376	SAMPLE 37	tissue: adjacent non-tumor liver	ILMN_2166093	PIK3C2A	6.40038
GSE36376	SAMPLE 38	tissue: adjacent non-tumor liver	ILMN_1661589	CD151	8.26816		GSE36376	SAMPLE 38	tissue: adjacent non-tumor liver	ILMN_2166093	PIK3C2A	6.57526
GSE36376	SAMPLE 39	tissue: adjacent non-tumor liver	ILMN_1661589	CD151	6.6552		GSE36376	SAMPLE 39	tissue: adjacent non-tumor liver	ILMN_2166093	PIK3C2A	6.26839
GSE36376	SAMPLE 40	tissue: adjacent non-tumor liver	ILMN_1661589	CD151	7.32704		GSE36376	SAMPLE 40	tissue: adjacent non-tumor liver	ILMN_2166093	PIK3C2A	6.37528
GSE36376	SAMPLE 41	tissue: adjacent non-tumor liver	ILMN_1661589	CD151	6.32914		GSE36376	SAMPLE 41	tissue: adjacent non-tumor liver	ILMN_2166093	PIK3C2A	6.26688
GSE36376	SAMPLE 42	tissue: adjacent non-tumor liver	ILMN_1661589	CD151	6.10368		GSE36376	SAMPLE 42	tissue: adjacent non-tumor liver	ILMN_2166093	PIK3C2A	6.27934
GSE36376	SAMPLE 43	tissue: adjacent non-tumor liver	ILMN_1661589	CD151	7.19127		GSE36376	SAMPLE 43	tissue: adjacent non-tumor liver	ILMN_2166093	PIK3C2A	6.65094
GSE36376	SAMPLE 44	tissue: adjacent non-tumor liver	ILMN_1661589	CD151	6.1868		GSE36376	SAMPLE 44	tissue: adjacent non-tumor liver	ILMN_2166093	PIK3C2A	6.21296
GSE36376	SAMPLE 45	tissue: adjacent non-tumor liver	ILMN_1661589	CD151	7.16439		GSE36376	SAMPLE 45	tissue: adjacent non-tumor liver	ILMN_2166093	PIK3C2A	6.23019
GSE36376	SAMPLE 46	tissue: adjacent non-tumor liver	ILMN_1661589	CD151	6.21781		GSE36376	SAMPLE 46	tissue: adjacent non-tumor liver	ILMN_2166093	PIK3C2A	6.29412
GSE36376	SAMPLE 47	tissue: adjacent non-tumor liver	ILMN_1661589	CD151	6.11112		GSE36376	SAMPLE 47	tissue: adjacent non-tumor liver	ILMN_2166093	PIK3C2A	6.48262
GSE36376	SAMPLE 48	tissue: adjacent non-tumor liver	ILMN_1661589	CD151	6.85356		GSE36376	SAMPLE 48	tissue: adjacent non-tumor liver	ILMN_2166093	PIK3C2A	6.06929
GSE36376	SAMPLE 49	tissue: adjacent non-tumor liver	ILMN_1661589	CD151	6.44174		GSE36376	SAMPLE 49	tissue: adjacent non-tumor liver	ILMN_2166093	PIK3C2A	6.35549
GSE36376	SAMPLE 50	tissue: adjacent non-tumor liver	ILMN_1661589	CD151	6.22076		GSE36376	SAMPLE 50	tissue: adjacent non-tumor liver	ILMN_2166093	PIK3C2A	5.99209
GSE36376	SAMPLE 51	tissue: adjacent non-tumor liver	ILMN_1661589	CD151	7.58915		GSE36376	SAMPLE 51	tissue: adjacent non-tumor liver	ILMN_2166093	PIK3C2A	6.65564
GSE36376	SAMPLE 52	tissue: adjacent non-tumor liver	ILMN_1661589	CD151	7.50335		GSE36376	SAMPLE 52	tissue: adjacent non-tumor liver	ILMN_2166093	PIK3C2A	6.18727
GSE36376	SAMPLE 53	tissue: adjacent non-tumor liver	ILMN_1661589	CD151	7.06576		GSE36376	SAMPLE 53	tissue: adjacent non-tumor liver	ILMN_2166093	PIK3C2A	6.28278
GSE36376	SAMPLE 54	tissue: adjacent non-tumor liver	ILMN_1661589	CD151	7.95686		GSE36376	SAMPLE 54	tissue: adjacent non-tumor liver	ILMN_2166093	PIK3C2A	6.50329
GSE36376	SAMPLE 55	tissue: adjacent non-tumor liver	ILMN_1661589	CD151	7.381		GSE36376	SAMPLE 55	tissue: adjacent non-tumor liver	ILMN_2166093	PIK3C2A	6.6502
GSE36376	SAMPLE 56	tissue: adjacent non-tumor liver	ILMN_1661589	CD151	7.40154		GSE36376	SAMPLE 56	tissue: adjacent non-tumor liver	ILMN_2166093	PIK3C2A	6.30838
GSE36376	SAMPLE 57	tissue: adjacent non-tumor liver	ILMN_1661589	CD151	6.52219		GSE36376	SAMPLE 57	tissue: adjacent non-tumor liver	ILMN_2166093	PIK3C2A	6.53614
GSE36376	SAMPLE 58	tissue: adjacent non-tumor liver	ILMN_1661589	CD151	8.22885		GSE36376	SAMPLE 58	tissue: adjacent non-tumor liver	ILMN_2166093	PIK3C2A	6.63347
GSE36376	SAMPLE 59	tissue: adjacent non-tumor liver	ILMN_1661589	CD151	6.09769		GSE36376	SAMPLE 59	tissue: adjacent non-tumor liver	ILMN_2166093	PIK3C2A	6.53612
GSE36376	SAMPLE 60	tissue: adjacent non-tumor liver	ILMN_1661589	CD151	6.55622		GSE36376	SAMPLE 60	tissue: adjacent non-tumor liver	ILMN_2166093	PIK3C2A	6.21319
GSE36376	SAMPLE 61	tissue: adjacent non-tumor liver	ILMN_1661589	CD151	7.34603		GSE36376	SAMPLE 61	tissue: adjacent non-tumor liver	ILMN_2166093	PIK3C2A	6.42114
GSE36376	SAMPLE 62	tissue: adjacent non-tumor liver	ILMN_1661589	CD151	6.40629		GSE36376	SAMPLE 62	tissue: adjacent non-tumor liver	ILMN_2166093	PIK3C2A	6.09626
GSE36376	SAMPLE 63	tissue: adjacent non-tumor liver	ILMN_1661589	CD151	7.2989		GSE36376	SAMPLE 63	tissue: adjacent non-tumor liver	ILMN_2166093	PIK3C2A	6.4434
GSE36376	SAMPLE 64	tissue: adjacent non-tumor liver	ILMN_1661589	CD151	7.10743		GSE36376	SAMPLE 64	tissue: adjacent non-tumor liver	ILMN_2166093	PIK3C2A	6.30017
GSE36376	SAMPLE 65	tissue: adjacent non-tumor liver	ILMN_1661589	CD151	8.3357		GSE36376	SAMPLE 65	tissue: adjacent non-tumor liver	ILMN_2166093	PIK3C2A	6.41979
GSE36376	SAMPLE 66	tissue: adjacent non-tumor liver	ILMN_1661589	CD151	6.98794		GSE36376	SAMPLE 66	tissue: adjacent non-tumor liver	ILMN_2166093	PIK3C2A	6.42798
GSE36376	SAMPLE 67	tissue: adjacent non-tumor liver	ILMN_1661589	CD151	7.76453		GSE36376	SAMPLE 67	tissue: adjacent non-tumor liver	ILMN_2166093	PIK3C2A	6.58528
GSE36376	SAMPLE 68	tissue: adjacent non-tumor liver	ILMN_1661589	CD151	8.21362		GSE36376	SAMPLE 68	tissue: adjacent non-tumor liver	ILMN_2166093	PIK3C2A	6.8247
GSE36376	SAMPLE 69	tissue: adjacent non-tumor liver	ILMN_1661589	CD151	7.0977		GSE36376	SAMPLE 69	tissue: adjacent non-tumor liver	ILMN_2166093	PIK3C2A	6.33854
GSE36376	SAMPLE 70	tissue: adjacent non-tumor liver	ILMN_1661589	CD151	7.7364		GSE36376	SAMPLE 70	tissue: adjacent non-tumor liver	ILMN_2166093	PIK3C2A	6.4644
GSE36376	SAMPLE 71	tissue: adjacent non-tumor liver	ILMN_1661589	CD151	7.80088		GSE36376	SAMPLE 71	tissue: adjacent non-tumor liver	ILMN_2166093	PIK3C2A	6.63354
GSE36376	SAMPLE 72	tissue: adjacent non-tumor liver	ILMN_1661589	CD151	6.76775		GSE36376	SAMPLE 72	tissue: adjacent non-tumor liver	ILMN_2166093	PIK3C2A	6.53834
GSE36376	SAMPLE 73	tissue: adjacent non-tumor liver	ILMN_1661589	CD151	7.11979		GSE36376	SAMPLE 73	tissue: adjacent non-tumor liver	ILMN_2166093	PIK3C2A	6.19349
GSE36376	SAMPLE 74	tissue: adjacent non-tumor liver	ILMN_1661589	CD151	7.3063		GSE36376	SAMPLE 74	tissue: adjacent non-tumor liver	ILMN_2166093	PIK3C2A	6.34948
GSE36376	SAMPLE 75	tissue: adjacent non-tumor liver	ILMN_1661589	CD151	6.72515		GSE36376	SAMPLE 75	tissue: adjacent non-tumor liver	ILMN_2166093	PIK3C2A	6.30739
GSE36376	SAMPLE 76	tissue: adjacent non-tumor liver	ILMN_1661589	CD151	7.5579		GSE36376	SAMPLE 76	tissue: adjacent non-tumor liver	ILMN_2166093	PIK3C2A	6.42221
GSE36376	SAMPLE 77	tissue: adjacent non-tumor liver	ILMN_1661589	CD151	6.79923		GSE36376	SAMPLE 77	tissue: adjacent non-tumor liver	ILMN_2166093	PIK3C2A	6.08911
GSE36376	SAMPLE 78	tissue: adjacent non-tumor liver	ILMN_1661589	CD151	6.50958		GSE36376	SAMPLE 78	tissue: adjacent non-tumor liver	ILMN_2166093	PIK3C2A	6.10501
GSE36376	SAMPLE 79	tissue: adjacent non-tumor liver	ILMN_1661589	CD151	7.9045		GSE36376	SAMPLE 79	tissue: adjacent non-tumor liver	ILMN_2166093	PIK3C2A	6.5182
GSE36376	SAMPLE 80	tissue: adjacent non-tumor liver	ILMN_1661589	CD151	6.50124		GSE36376	SAMPLE 80	tissue: adjacent non-tumor liver	ILMN_2166093	PIK3C2A	6.39801
GSE36376	SAMPLE 81	tissue: adjacent non-tumor liver	ILMN_1661589	CD151	7.39583		GSE36376	SAMPLE 81	tissue: adjacent non-tumor liver	ILMN_2166093	PIK3C2A	6.42515
GSE36376	SAMPLE 82	tissue: adjacent non-tumor liver	ILMN_1661589	CD151	6.45229		GSE36376	SAMPLE 82	tissue: adjacent non-tumor liver	ILMN_2166093	PIK3C2A	6.21804
GSE36376	SAMPLE 83	tissue: adjacent non-tumor liver	ILMN_1661589	CD151	8.36797		GSE36376	SAMPLE 83	tissue: adjacent non-tumor liver	ILMN_2166093	PIK3C2A	6.36173
GSE36376	SAMPLE 84	tissue: adjacent non-tumor liver	ILMN_1661589	CD151	6.95807		GSE36376	SAMPLE 84	tissue: adjacent non-tumor liver	ILMN_2166093	PIK3C2A	6.29758
GSE36376	SAMPLE 85	tissue: adjacent non-tumor liver	ILMN_1661589	CD151	7.47217		GSE36376	SAMPLE 85	tissue: adjacent non-tumor liver	ILMN_2166093	PIK3C2A	6.70985
GSE36376	SAMPLE 86	tissue: adjacent non-tumor liver	ILMN_1661589	CD151	6.46288		GSE36376	SAMPLE 86	tissue: adjacent non-tumor liver	ILMN_2166093	PIK3C2A	6.4062
GSE36376	SAMPLE 87	tissue: adjacent non-tumor liver	ILMN_1661589	CD151	7.66721		GSE36376	SAMPLE 87	tissue: adjacent non-tumor liver	ILMN_2166093	PIK3C2A	6.56456
GSE36376	SAMPLE 88	tissue: adjacent non-tumor liver	ILMN_1661589	CD151	6.47038		GSE36376	SAMPLE 88	tissue: adjacent non-tumor liver	ILMN_2166093	PIK3C2A	5.97383
GSE36376	SAMPLE 89	tissue: adjacent non-tumor liver	ILMN_1661589	CD151	6.75556		GSE36376	SAMPLE 89	tissue: adjacent non-tumor liver	ILMN_2166093	PIK3C2A	6.61294
GSE36376	SAMPLE 90	tissue: adjacent non-tumor liver	ILMN_1661589	CD151	6.01991		GSE36376	SAMPLE 90	tissue: adjacent non-tumor liver	ILMN_2166093	PIK3C2A	6.12965
GSE36376	SAMPLE 91	tissue: adjacent non-tumor liver	ILMN_1661589	CD151	7.70529		GSE36376	SAMPLE 91	tissue: adjacent non-tumor liver	ILMN_2166093	PIK3C2A	6.38875
GSE36376	SAMPLE 92	tissue: adjacent non-tumor liver	ILMN_1661589	CD151	7.30174		GSE36376	SAMPLE 92	tissue: adjacent non-tumor liver	ILMN_2166093	PIK3C2A	6.41654
GSE36376	SAMPLE 93	tissue: adjacent non-tumor liver	ILMN_1661589	CD151	7.40534		GSE36376	SAMPLE 93	tissue: adjacent non-tumor liver	ILMN_2166093	PIK3C2A	6.65279
GSE36376	SAMPLE 94	tissue: adjacent non-tumor liver	ILMN_1661589	CD151	7.71134		GSE36376	SAMPLE 94	tissue: adjacent non-tumor liver	ILMN_2166093	PIK3C2A	6.82216
GSE36376	SAMPLE 95	tissue: adjacent non-tumor liver	ILMN_1661589	CD151	7.6504		GSE36376	SAMPLE 95	tissue: adjacent non-tumor liver	ILMN_2166093	PIK3C2A	6.43883
GSE36376	SAMPLE 96	tissue: adjacent non-tumor liver	ILMN_1661589	CD151	6.29191		GSE36376	SAMPLE 96	tissue: adjacent non-tumor liver	ILMN_2166093	PIK3C2A	6.43608
GSE36376	SAMPLE 97	tissue: adjacent non-tumor liver	ILMN_1661589	CD151	6.66211		GSE36376	SAMPLE 97	tissue: adjacent non-tumor liver	ILMN_2166093	PIK3C2A	6.35885
GSE36376	SAMPLE 98	tissue: adjacent non-tumor liver	ILMN_1661589	CD151	7.90833		GSE36376	SAMPLE 98	tissue: adjacent non-tumor liver	ILMN_2166093	PIK3C2A	6.40832
GSE36376	SAMPLE 99	tissue: adjacent non-tumor liver	ILMN_1661589	CD151	8.17428		GSE36376	SAMPLE 99	tissue: adjacent non-tumor liver	ILMN_2166093	PIK3C2A	6.24886
GSE36376	SAMPLE 100	tissue: adjacent non-tumor liver	ILMN_1661589	CD151	6.05161		GSE36376	SAMPLE 100	tissue: adjacent non-tumor liver	ILMN_2166093	PIK3C2A	6.10542
GSE36376	SAMPLE 101	tissue: adjacent non-tumor liver	ILMN_1661589	CD151	7.50424		GSE36376	SAMPLE 101	tissue: adjacent non-tumor liver	ILMN_2166093	PIK3C2A	6.26742
GSE36376	SAMPLE 102	tissue: adjacent non-tumor liver	ILMN_1661589	CD151	6.80189		GSE36376	SAMPLE 102	tissue: adjacent non-tumor liver	ILMN_2166093	PIK3C2A	6.30747
GSE36376	SAMPLE 103	tissue: adjacent non-tumor liver	ILMN_1661589	CD151	7.42794		GSE36376	SAMPLE 103	tissue: adjacent non-tumor liver	ILMN_2166093	PIK3C2A	6.53112
GSE36376	SAMPLE 104	tissue: adjacent non-tumor liver	ILMN_1661589	CD151	5.8436		GSE36376	SAMPLE 104	tissue: adjacent non-tumor liver	ILMN_2166093	PIK3C2A	6.16129
GSE36376	SAMPLE 105	tissue: adjacent non-tumor liver	ILMN_1661589	CD151	8.64726		GSE36376	SAMPLE 105	tissue: adjacent non-tumor liver	ILMN_2166093	PIK3C2A	6.41239
GSE36376	SAMPLE 106	tissue: adjacent non-tumor liver	ILMN_1661589	CD151	6.06838		GSE36376	SAMPLE 106	tissue: adjacent non-tumor liver	ILMN_2166093	PIK3C2A	6.42681
GSE36376	SAMPLE 107	tissue: adjacent non-tumor liver	ILMN_1661589	CD151	7.39384		GSE36376	SAMPLE 107	tissue: adjacent non-tumor liver	ILMN_2166093	PIK3C2A	6.71438
GSE36376	SAMPLE 108	tissue: adjacent non-tumor liver	ILMN_1661589	CD151	6.44075		GSE36376	SAMPLE 108	tissue: adjacent non-tumor liver	ILMN_2166093	PIK3C2A	6.09101
GSE36376	SAMPLE 109	tissue: adjacent non-tumor liver	ILMN_1661589	CD151	7.19256		GSE36376	SAMPLE 109	tissue: adjacent non-tumor liver	ILMN_2166093	PIK3C2A	6.19428
GSE36376	SAMPLE 110	tissue: adjacent non-tumor liver	ILMN_1661589	CD151	6.51196		GSE36376	SAMPLE 110	tissue: adjacent non-tumor liver	ILMN_2166093	PIK3C2A	6.04996
GSE36376	SAMPLE 111	tissue: adjacent non-tumor liver	ILMN_1661589	CD151	5.83279		GSE36376	SAMPLE 111	tissue: adjacent non-tumor liver	ILMN_2166093	PIK3C2A	5.94451
GSE36376	SAMPLE 112	tissue: adjacent non-tumor liver	ILMN_1661589	CD151	7.41108		GSE36376	SAMPLE 112	tissue: adjacent non-tumor liver	ILMN_2166093	PIK3C2A	6.27152
GSE36376	SAMPLE 113	tissue: adjacent non-tumor liver	ILMN_1661589	CD151	6.31967		GSE36376	SAMPLE 113	tissue: adjacent non-tumor liver	ILMN_2166093	PIK3C2A	6.35217
GSE36376	SAMPLE 114	tissue: adjacent non-tumor liver	ILMN_1661589	CD151	7.80905		GSE36376	SAMPLE 114	tissue: adjacent non-tumor liver	ILMN_2166093	PIK3C2A	6.43687
GSE36376	SAMPLE 115	tissue: adjacent non-tumor liver	ILMN_1661589	CD151	6.23631		GSE36376	SAMPLE 115	tissue: adjacent non-tumor liver	ILMN_2166093	PIK3C2A	6.25783
GSE36376	SAMPLE 116	tissue: adjacent non-tumor liver	ILMN_1661589	CD151	6.05717		GSE36376	SAMPLE 116	tissue: adjacent non-tumor liver	ILMN_2166093	PIK3C2A	6.03975
GSE36376	SAMPLE 117	tissue: adjacent non-tumor liver	ILMN_1661589	CD151	6.34443		GSE36376	SAMPLE 117	tissue: adjacent non-tumor liver	ILMN_2166093	PIK3C2A	6.55166
GSE36376	SAMPLE 118	tissue: adjacent non-tumor liver	ILMN_1661589	CD151	6.63604		GSE36376	SAMPLE 118	tissue: adjacent non-tumor liver	ILMN_2166093	PIK3C2A	6.43406
GSE36376	SAMPLE 119	tissue: adjacent non-tumor liver	ILMN_1661589	CD151	7.06785		GSE36376	SAMPLE 119	tissue: adjacent non-tumor liver	ILMN_2166093	PIK3C2A	6.23996
GSE36376	SAMPLE 120	tissue: adjacent non-tumor liver	ILMN_1661589	CD151	7.21775		GSE36376	SAMPLE 120	tissue: adjacent non-tumor liver	ILMN_2166093	PIK3C2A	6.24876
GSE36376	SAMPLE 121	tissue: adjacent non-tumor liver	ILMN_1661589	CD151	6.90997		GSE36376	SAMPLE 121	tissue: adjacent non-tumor liver	ILMN_2166093	PIK3C2A	6.42677
GSE36376	SAMPLE 122	tissue: adjacent non-tumor liver	ILMN_1661589	CD151	6.6202		GSE36376	SAMPLE 122	tissue: adjacent non-tumor liver	ILMN_2166093	PIK3C2A	6.28112
GSE36376	SAMPLE 123	tissue: adjacent non-tumor liver	ILMN_1661589	CD151	7.22305		GSE36376	SAMPLE 123	tissue: adjacent non-tumor liver	ILMN_2166093	PIK3C2A	6.47447
GSE36376	SAMPLE 124	tissue: adjacent non-tumor liver	ILMN_1661589	CD151	6.35642		GSE36376	SAMPLE 124	tissue: adjacent non-tumor liver	ILMN_2166093	PIK3C2A	6.52348
GSE36376	SAMPLE 125	tissue: adjacent non-tumor liver	ILMN_1661589	CD151	6.42286		GSE36376	SAMPLE 125	tissue: adjacent non-tumor liver	ILMN_2166093	PIK3C2A	5.69653
GSE36376	SAMPLE 126	tissue: adjacent non-tumor liver	ILMN_1661589	CD151	6.40349		GSE36376	SAMPLE 126	tissue: adjacent non-tumor liver	ILMN_2166093	PIK3C2A	6.56806
GSE36376	SAMPLE 127	tissue: adjacent non-tumor liver	ILMN_1661589	CD151	7.71464		GSE36376	SAMPLE 127	tissue: adjacent non-tumor liver	ILMN_2166093	PIK3C2A	6.24952
GSE36376	SAMPLE 128	tissue: adjacent non-tumor liver	ILMN_1661589	CD151	8.09626		GSE36376	SAMPLE 128	tissue: adjacent non-tumor liver	ILMN_2166093	PIK3C2A	6.49692
GSE36376	SAMPLE 129	tissue: adjacent non-tumor liver	ILMN_1661589	CD151	6.55014		GSE36376	SAMPLE 129	tissue: adjacent non-tumor liver	ILMN_2166093	PIK3C2A	6.14837
GSE36376	SAMPLE 130	tissue: adjacent non-tumor liver	ILMN_1661589	CD151	6.49451		GSE36376	SAMPLE 130	tissue: adjacent non-tumor liver	ILMN_2166093	PIK3C2A	6.20324
GSE36376	SAMPLE 131	tissue: adjacent non-tumor liver	ILMN_1661589	CD151	6.4365		GSE36376	SAMPLE 131	tissue: adjacent non-tumor liver	ILMN_2166093	PIK3C2A	6.25622
GSE36376	SAMPLE 132	tissue: adjacent non-tumor liver	ILMN_1661589	CD151	6.62488		GSE36376	SAMPLE 132	tissue: adjacent non-tumor liver	ILMN_2166093	PIK3C2A	5.85785
GSE36376	SAMPLE 133	tissue: adjacent non-tumor liver	ILMN_1661589	CD151	6.0087		GSE36376	SAMPLE 133	tissue: adjacent non-tumor liver	ILMN_2166093	PIK3C2A	5.9105
GSE36376	SAMPLE 134	tissue: adjacent non-tumor liver	ILMN_1661589	CD151	7.86615		GSE36376	SAMPLE 134	tissue: adjacent non-tumor liver	ILMN_2166093	PIK3C2A	6.63054
GSE36376	SAMPLE 135	tissue: adjacent non-tumor liver	ILMN_1661589	CD151	7.65354		GSE36376	SAMPLE 135	tissue: adjacent non-tumor liver	ILMN_2166093	PIK3C2A	6.40574
GSE36376	SAMPLE 136	tissue: adjacent non-tumor liver	ILMN_1661589	CD151	7.05157		GSE36376	SAMPLE 136	tissue: adjacent non-tumor liver	ILMN_2166093	PIK3C2A	6.35302
GSE36376	SAMPLE 137	tissue: adjacent non-tumor liver	ILMN_1661589	CD151	7.55938		GSE36376	SAMPLE 137	tissue: adjacent non-tumor liver	ILMN_2166093	PIK3C2A	6.56165
GSE36376	SAMPLE 138	tissue: adjacent non-tumor liver	ILMN_1661589	CD151	7.40357		GSE36376	SAMPLE 138	tissue: adjacent non-tumor liver	ILMN_2166093	PIK3C2A	6.67198
GSE36376	SAMPLE 139	tissue: adjacent non-tumor liver	ILMN_1661589	CD151	7.36228		GSE36376	SAMPLE 139	tissue: adjacent non-tumor liver	ILMN_2166093	PIK3C2A	6.4265
GSE36376	SAMPLE 140	tissue: adjacent non-tumor liver	ILMN_1661589	CD151	7.41911		GSE36376	SAMPLE 140	tissue: adjacent non-tumor liver	ILMN_2166093	PIK3C2A	6.49961
GSE36376	SAMPLE 141	tissue: adjacent non-tumor liver	ILMN_1661589	CD151	7.16064		GSE36376	SAMPLE 141	tissue: adjacent non-tumor liver	ILMN_2166093	PIK3C2A	6.48777
GSE36376	SAMPLE 142	tissue: adjacent non-tumor liver	ILMN_1661589	CD151	7.20664		GSE36376	SAMPLE 142	tissue: adjacent non-tumor liver	ILMN_2166093	PIK3C2A	6.3451
GSE36376	SAMPLE 143	tissue: adjacent non-tumor liver	ILMN_1661589	CD151	6.25735		GSE36376	SAMPLE 143	tissue: adjacent non-tumor liver	ILMN_2166093	PIK3C2A	6.36546
GSE36376	SAMPLE 144	tissue: adjacent non-tumor liver	ILMN_1661589	CD151	7.67867		GSE36376	SAMPLE 144	tissue: adjacent non-tumor liver	ILMN_2166093	PIK3C2A	6.71201
GSE36376	SAMPLE 145	tissue: adjacent non-tumor liver	ILMN_1661589	CD151	6.60543		GSE36376	SAMPLE 145	tissue: adjacent non-tumor liver	ILMN_2166093	PIK3C2A	6.43973
GSE36376	SAMPLE 146	tissue: adjacent non-tumor liver	ILMN_1661589	CD151	6.465		GSE36376	SAMPLE 146	tissue: adjacent non-tumor liver	ILMN_2166093	PIK3C2A	6.23561
GSE36376	SAMPLE 147	tissue: adjacent non-tumor liver	ILMN_1661589	CD151	6.80774		GSE36376	SAMPLE 147	tissue: adjacent non-tumor liver	ILMN_2166093	PIK3C2A	6.34222
GSE36376	SAMPLE 148	tissue: adjacent non-tumor liver	ILMN_1661589	CD151	7.18819		GSE36376	SAMPLE 148	tissue: adjacent non-tumor liver	ILMN_2166093	PIK3C2A	6.48887
GSE36376	SAMPLE 149	tissue: adjacent non-tumor liver	ILMN_1661589	CD151	7.48678		GSE36376	SAMPLE 149	tissue: adjacent non-tumor liver	ILMN_2166093	PIK3C2A	6.16702
GSE36376	SAMPLE 150	tissue: adjacent non-tumor liver	ILMN_1661589	CD151	6.5471		GSE36376	SAMPLE 150	tissue: adjacent non-tumor liver	ILMN_2166093	PIK3C2A	6.54768
GSE36376	SAMPLE 151	tissue: adjacent non-tumor liver	ILMN_1661589	CD151	7.21953		GSE36376	SAMPLE 151	tissue: adjacent non-tumor liver	ILMN_2166093	PIK3C2A	6.59697
GSE36376	SAMPLE 152	tissue: adjacent non-tumor liver	ILMN_1661589	CD151	6.40618		GSE36376	SAMPLE 152	tissue: adjacent non-tumor liver	ILMN_2166093	PIK3C2A	6.19573
GSE36376	SAMPLE 153	tissue: adjacent non-tumor liver	ILMN_1661589	CD151	6.08534		GSE36376	SAMPLE 153	tissue: adjacent non-tumor liver	ILMN_2166093	PIK3C2A	6.12061
GSE36376	SAMPLE 154	tissue: adjacent non-tumor liver	ILMN_1661589	CD151	6.71987		GSE36376	SAMPLE 154	tissue: adjacent non-tumor liver	ILMN_2166093	PIK3C2A	6.27097
GSE36376	SAMPLE 155	tissue: adjacent non-tumor liver	ILMN_1661589	CD151	7.21729		GSE36376	SAMPLE 155	tissue: adjacent non-tumor liver	ILMN_2166093	PIK3C2A	6.32604
GSE36376	SAMPLE 156	tissue: adjacent non-tumor liver	ILMN_1661589	CD151	6.64187		GSE36376	SAMPLE 156	tissue: adjacent non-tumor liver	ILMN_2166093	PIK3C2A	6.47718
GSE36376	SAMPLE 157	tissue: adjacent non-tumor liver	ILMN_1661589	CD151	6.33375		GSE36376	SAMPLE 157	tissue: adjacent non-tumor liver	ILMN_2166093	PIK3C2A	6.18637
GSE36376	SAMPLE 158	tissue: adjacent non-tumor liver	ILMN_1661589	CD151	7.69572		GSE36376	SAMPLE 158	tissue: adjacent non-tumor liver	ILMN_2166093	PIK3C2A	6.81163
GSE36376	SAMPLE 159	tissue: adjacent non-tumor liver	ILMN_1661589	CD151	6.78374		GSE36376	SAMPLE 159	tissue: adjacent non-tumor liver	ILMN_2166093	PIK3C2A	6.57405
GSE36376	SAMPLE 160	tissue: adjacent non-tumor liver	ILMN_1661589	CD151	6.58236		GSE36376	SAMPLE 160	tissue: adjacent non-tumor liver	ILMN_2166093	PIK3C2A	6.284
GSE36376	SAMPLE 161	tissue: adjacent non-tumor liver	ILMN_1661589	CD151	6.90829		GSE36376	SAMPLE 161	tissue: adjacent non-tumor liver	ILMN_2166093	PIK3C2A	6.6008
GSE36376	SAMPLE 162	tissue: adjacent non-tumor liver	ILMN_1661589	CD151	6.91157		GSE36376	SAMPLE 162	tissue: adjacent non-tumor liver	ILMN_2166093	PIK3C2A	6.15891
GSE36376	SAMPLE 163	tissue: adjacent non-tumor liver	ILMN_1661589	CD151	7.53549		GSE36376	SAMPLE 163	tissue: adjacent non-tumor liver	ILMN_2166093	PIK3C2A	6.51146
GSE36376	SAMPLE 164	tissue: adjacent non-tumor liver	ILMN_1661589	CD151	6.67023		GSE36376	SAMPLE 164	tissue: adjacent non-tumor liver	ILMN_2166093	PIK3C2A	6.625
GSE36376	SAMPLE 165	tissue: adjacent non-tumor liver	ILMN_1661589	CD151	7.29607		GSE36376	SAMPLE 165	tissue: adjacent non-tumor liver	ILMN_2166093	PIK3C2A	6.77832
GSE36376	SAMPLE 166	tissue: adjacent non-tumor liver	ILMN_1661589	CD151	7.51503		GSE36376	SAMPLE 166	tissue: adjacent non-tumor liver	ILMN_2166093	PIK3C2A	6.73664
GSE36376	SAMPLE 167	tissue: adjacent non-tumor liver	ILMN_1661589	CD151	7.11219		GSE36376	SAMPLE 167	tissue: adjacent non-tumor liver	ILMN_2166093	PIK3C2A	6.31461
GSE36376	SAMPLE 168	tissue: adjacent non-tumor liver	ILMN_1661589	CD151	7.2191		GSE36376	SAMPLE 168	tissue: adjacent non-tumor liver	ILMN_2166093	PIK3C2A	6.61892
GSE36376	SAMPLE 169	tissue: adjacent non-tumor liver	ILMN_1661589	CD151	6.01607		GSE36376	SAMPLE 169	tissue: adjacent non-tumor liver	ILMN_2166093	PIK3C2A	6.20517
GSE36376	SAMPLE 170	tissue: adjacent non-tumor liver	ILMN_1661589	CD151	7.75266		GSE36376	SAMPLE 170	tissue: adjacent non-tumor liver	ILMN_2166093	PIK3C2A	6.31812
GSE36376	SAMPLE 171	tissue: adjacent non-tumor liver	ILMN_1661589	CD151	7.40295		GSE36376	SAMPLE 171	tissue: adjacent non-tumor liver	ILMN_2166093	PIK3C2A	6.31172
GSE36376	SAMPLE 172	tissue: adjacent non-tumor liver	ILMN_1661589	CD151	7.34565		GSE36376	SAMPLE 172	tissue: adjacent non-tumor liver	ILMN_2166093	PIK3C2A	6.33138
GSE36376	SAMPLE 173	tissue: adjacent non-tumor liver	ILMN_1661589	CD151	6.32826		GSE36376	SAMPLE 173	tissue: adjacent non-tumor liver	ILMN_2166093	PIK3C2A	6.26909
GSE36376	SAMPLE 174	tissue: adjacent non-tumor liver	ILMN_1661589	CD151	7.56532		GSE36376	SAMPLE 174	tissue: adjacent non-tumor liver	ILMN_2166093	PIK3C2A	6.60835
GSE36376	SAMPLE 175	tissue: adjacent non-tumor liver	ILMN_1661589	CD151	7.65117		GSE36376	SAMPLE 175	tissue: adjacent non-tumor liver	ILMN_2166093	PIK3C2A	6.71738
GSE36376	SAMPLE 176	tissue: adjacent non-tumor liver	ILMN_1661589	CD151	8.10807		GSE36376	SAMPLE 176	tissue: adjacent non-tumor liver	ILMN_2166093	PIK3C2A	6.31779
GSE36376	SAMPLE 177	tissue: adjacent non-tumor liver	ILMN_1661589	CD151	6.79626		GSE36376	SAMPLE 177	tissue: adjacent non-tumor liver	ILMN_2166093	PIK3C2A	6.1688
GSE36376	SAMPLE 178	tissue: adjacent non-tumor liver	ILMN_1661589	CD151	7.78588		GSE36376	SAMPLE 178	tissue: adjacent non-tumor liver	ILMN_2166093	PIK3C2A	6.49558
GSE36376	SAMPLE 179	tissue: adjacent non-tumor liver	ILMN_1661589	CD151	6.7753		GSE36376	SAMPLE 179	tissue: adjacent non-tumor liver	ILMN_2166093	PIK3C2A	6.2034
GSE36376	SAMPLE 180	tissue: adjacent non-tumor liver	ILMN_1661589	CD151	6.08303		GSE36376	SAMPLE 180	tissue: adjacent non-tumor liver	ILMN_2166093	PIK3C2A	6.45936
GSE36376	SAMPLE 181	tissue: adjacent non-tumor liver	ILMN_1661589	CD151	5.759		GSE36376	SAMPLE 181	tissue: adjacent non-tumor liver	ILMN_2166093	PIK3C2A	6.56745
GSE36376	SAMPLE 182	tissue: adjacent non-tumor liver	ILMN_1661589	CD151	6.06861		GSE36376	SAMPLE 182	tissue: adjacent non-tumor liver	ILMN_2166093	PIK3C2A	6.30383
GSE36376	SAMPLE 183	tissue: adjacent non-tumor liver	ILMN_1661589	CD151	7.32934		GSE36376	SAMPLE 183	tissue: adjacent non-tumor liver	ILMN_2166093	PIK3C2A	6.72581
GSE36376	SAMPLE 184	tissue: adjacent non-tumor liver	ILMN_1661589	CD151	7.83088		GSE36376	SAMPLE 184	tissue: adjacent non-tumor liver	ILMN_2166093	PIK3C2A	6.58476
GSE36376	SAMPLE 185	tissue: adjacent non-tumor liver	ILMN_1661589	CD151	7.90419		GSE36376	SAMPLE 185	tissue: adjacent non-tumor liver	ILMN_2166093	PIK3C2A	6.55025
GSE36376	SAMPLE 186	tissue: adjacent non-tumor liver	ILMN_1661589	CD151	6.85697		GSE36376	SAMPLE 186	tissue: adjacent non-tumor liver	ILMN_2166093	PIK3C2A	5.85987
GSE36376	SAMPLE 187	tissue: adjacent non-tumor liver	ILMN_1661589	CD151	7.23403		GSE36376	SAMPLE 187	tissue: adjacent non-tumor liver	ILMN_2166093	PIK3C2A	6.19621
GSE36376	SAMPLE 188	tissue: adjacent non-tumor liver	ILMN_1661589	CD151	6.91096		GSE36376	SAMPLE 188	tissue: adjacent non-tumor liver	ILMN_2166093	PIK3C2A	6.4557
GSE36376	SAMPLE 189	tissue: adjacent non-tumor liver	ILMN_1661589	CD151	6.42149		GSE36376	SAMPLE 189	tissue: adjacent non-tumor liver	ILMN_2166093	PIK3C2A	6.35508
GSE36376	SAMPLE 190	tissue: adjacent non-tumor liver	ILMN_1661589	CD151	7.2259		GSE36376	SAMPLE 190	tissue: adjacent non-tumor liver	ILMN_2166093	PIK3C2A	6.27772
GSE36376	SAMPLE 191	tissue: adjacent non-tumor liver	ILMN_1661589	CD151	6.43662		GSE36376	SAMPLE 191	tissue: adjacent non-tumor liver	ILMN_2166093	PIK3C2A	5.98685
GSE36376	SAMPLE 192	tissue: adjacent non-tumor liver	ILMN_1661589	CD151	6.38942		GSE36376	SAMPLE 192	tissue: adjacent non-tumor liver	ILMN_2166093	PIK3C2A	6.10492
GSE36376	SAMPLE 193	tissue: adjacent non-tumor liver	ILMN_1661589	CD151	7.04888		GSE36376	SAMPLE 193	tissue: adjacent non-tumor liver	ILMN_2166093	PIK3C2A	6.43316
GSE36376	SAMPLE 194	tissue: liver tumor	ILMN_1661589	CD151	7.38408		GSE36376	SAMPLE 194	tissue: liver tumor	ILMN_2166093	PIK3C2A	6.26345
GSE36376	SAMPLE 195	tissue: liver tumor	ILMN_1661589	CD151	8.4967		GSE36376	SAMPLE 195	tissue: liver tumor	ILMN_2166093	PIK3C2A	6.50811
GSE36376	SAMPLE 196	tissue: liver tumor	ILMN_1661589	CD151	8.67774		GSE36376	SAMPLE 196	tissue: liver tumor	ILMN_2166093	PIK3C2A	6.52741
GSE36376	SAMPLE 197	tissue: liver tumor	ILMN_1661589	CD151	7.76142		GSE36376	SAMPLE 197	tissue: liver tumor	ILMN_2166093	PIK3C2A	6.44944
GSE36376	SAMPLE 198	tissue: liver tumor	ILMN_1661589	CD151	7.80203		GSE36376	SAMPLE 198	tissue: liver tumor	ILMN_2166093	PIK3C2A	6.64156
GSE36376	SAMPLE 199	tissue: liver tumor	ILMN_1661589	CD151	8.08714		GSE36376	SAMPLE 199	tissue: liver tumor	ILMN_2166093	PIK3C2A	7.0202
GSE36376	SAMPLE 200	tissue: liver tumor	ILMN_1661589	CD151	6.31206		GSE36376	SAMPLE 200	tissue: liver tumor	ILMN_2166093	PIK3C2A	6.32646
GSE36376	SAMPLE 201	tissue: liver tumor	ILMN_1661589	CD151	8.26553		GSE36376	SAMPLE 201	tissue: liver tumor	ILMN_2166093	PIK3C2A	6.64453
GSE36376	SAMPLE 202	tissue: liver tumor	ILMN_1661589	CD151	7.39803		GSE36376	SAMPLE 202	tissue: liver tumor	ILMN_2166093	PIK3C2A	6.19371
GSE36376	SAMPLE 203	tissue: liver tumor	ILMN_1661589	CD151	6.89391		GSE36376	SAMPLE 203	tissue: liver tumor	ILMN_2166093	PIK3C2A	6.473
GSE36376	SAMPLE 204	tissue: liver tumor	ILMN_1661589	CD151	8.48327		GSE36376	SAMPLE 204	tissue: liver tumor	ILMN_2166093	PIK3C2A	6.5518
GSE36376	SAMPLE 205	tissue: liver tumor	ILMN_1661589	CD151	6.15852		GSE36376	SAMPLE 205	tissue: liver tumor	ILMN_2166093	PIK3C2A	6.03582
GSE36376	SAMPLE 206	tissue: liver tumor	ILMN_1661589	CD151	8.20985		GSE36376	SAMPLE 206	tissue: liver tumor	ILMN_2166093	PIK3C2A	6.82784
GSE36376	SAMPLE 207	tissue: liver tumor	ILMN_1661589	CD151	6.05601		GSE36376	SAMPLE 207	tissue: liver tumor	ILMN_2166093	PIK3C2A	6.31299
GSE36376	SAMPLE 208	tissue: liver tumor	ILMN_1661589	CD151	8.25405		GSE36376	SAMPLE 208	tissue: liver tumor	ILMN_2166093	PIK3C2A	6.65026
GSE36376	SAMPLE 209	tissue: liver tumor	ILMN_1661589	CD151	7.14846		GSE36376	SAMPLE 209	tissue: liver tumor	ILMN_2166093	PIK3C2A	6.13004
GSE36376	SAMPLE 210	tissue: liver tumor	ILMN_1661589	CD151	6.36851		GSE36376	SAMPLE 210	tissue: liver tumor	ILMN_2166093	PIK3C2A	6.40878
GSE36376	SAMPLE 211	tissue: liver tumor	ILMN_1661589	CD151	6.96085		GSE36376	SAMPLE 211	tissue: liver tumor	ILMN_2166093	PIK3C2A	6.91505
GSE36376	SAMPLE 212	tissue: liver tumor	ILMN_1661589	CD151	8.26036		GSE36376	SAMPLE 212	tissue: liver tumor	ILMN_2166093	PIK3C2A	6.54986
GSE36376	SAMPLE 213	tissue: liver tumor	ILMN_1661589	CD151	6.70077		GSE36376	SAMPLE 213	tissue: liver tumor	ILMN_2166093	PIK3C2A	6.53218
GSE36376	SAMPLE 214	tissue: liver tumor	ILMN_1661589	CD151	8.62548		GSE36376	SAMPLE 214	tissue: liver tumor	ILMN_2166093	PIK3C2A	6.87366
GSE36376	SAMPLE 215	tissue: liver tumor	ILMN_1661589	CD151	6.74652		GSE36376	SAMPLE 215	tissue: liver tumor	ILMN_2166093	PIK3C2A	6.38897
GSE36376	SAMPLE 216	tissue: liver tumor	ILMN_1661589	CD151	7.34835		GSE36376	SAMPLE 216	tissue: liver tumor	ILMN_2166093	PIK3C2A	6.14855
GSE36376	SAMPLE 217	tissue: liver tumor	ILMN_1661589	CD151	9.66846		GSE36376	SAMPLE 217	tissue: liver tumor	ILMN_2166093	PIK3C2A	7.04327
GSE36376	SAMPLE 218	tissue: liver tumor	ILMN_1661589	CD151	7.45776		GSE36376	SAMPLE 218	tissue: liver tumor	ILMN_2166093	PIK3C2A	6.57084
GSE36376	SAMPLE 219	tissue: liver tumor	ILMN_1661589	CD151	9.30611		GSE36376	SAMPLE 219	tissue: liver tumor	ILMN_2166093	PIK3C2A	6.82604
GSE36376	SAMPLE 220	tissue: liver tumor	ILMN_1661589	CD151	8.2127		GSE36376	SAMPLE 220	tissue: liver tumor	ILMN_2166093	PIK3C2A	6.76203
GSE36376	SAMPLE 221	tissue: liver tumor	ILMN_1661589	CD151	7.37765		GSE36376	SAMPLE 221	tissue: liver tumor	ILMN_2166093	PIK3C2A	6.33514
GSE36376	SAMPLE 222	tissue: liver tumor	ILMN_1661589	CD151	8.21922		GSE36376	SAMPLE 222	tissue: liver tumor	ILMN_2166093	PIK3C2A	6.51111
GSE36376	SAMPLE 223	tissue: liver tumor	ILMN_1661589	CD151	8.97844		GSE36376	SAMPLE 223	tissue: liver tumor	ILMN_2166093	PIK3C2A	6.89506
GSE36376	SAMPLE 224	tissue: liver tumor	ILMN_1661589	CD151	6.45701		GSE36376	SAMPLE 224	tissue: liver tumor	ILMN_2166093	PIK3C2A	5.94325
GSE36376	SAMPLE 225	tissue: liver tumor	ILMN_1661589	CD151	8.04802		GSE36376	SAMPLE 225	tissue: liver tumor	ILMN_2166093	PIK3C2A	6.70657
GSE36376	SAMPLE 226	tissue: liver tumor	ILMN_1661589	CD151	8.7632		GSE36376	SAMPLE 226	tissue: liver tumor	ILMN_2166093	PIK3C2A	7.07025
GSE36376	SAMPLE 227	tissue: liver tumor	ILMN_1661589	CD151	8.16807		GSE36376	SAMPLE 227	tissue: liver tumor	ILMN_2166093	PIK3C2A	6.78052
GSE36376	SAMPLE 228	tissue: liver tumor	ILMN_1661589	CD151	7.56484		GSE36376	SAMPLE 228	tissue: liver tumor	ILMN_2166093	PIK3C2A	6.76211
GSE36376	SAMPLE 229	tissue: liver tumor	ILMN_1661589	CD151	8.11057		GSE36376	SAMPLE 229	tissue: liver tumor	ILMN_2166093	PIK3C2A	6.85802
GSE36376	SAMPLE 230	tissue: liver tumor	ILMN_1661589	CD151	7.63936		GSE36376	SAMPLE 230	tissue: liver tumor	ILMN_2166093	PIK3C2A	6.49222
GSE36376	SAMPLE 231	tissue: liver tumor	ILMN_1661589	CD151	7.75521		GSE36376	SAMPLE 231	tissue: liver tumor	ILMN_2166093	PIK3C2A	6.51813
GSE36376	SAMPLE 232	tissue: liver tumor	ILMN_1661589	CD151	7.66059		GSE36376	SAMPLE 232	tissue: liver tumor	ILMN_2166093	PIK3C2A	6.39439
GSE36376	SAMPLE 233	tissue: liver tumor	ILMN_1661589	CD151	8.25768		GSE36376	SAMPLE 233	tissue: liver tumor	ILMN_2166093	PIK3C2A	6.76555
GSE36376	SAMPLE 234	tissue: liver tumor	ILMN_1661589	CD151	7.68454		GSE36376	SAMPLE 234	tissue: liver tumor	ILMN_2166093	PIK3C2A	6.45539
GSE36376	SAMPLE 235	tissue: liver tumor	ILMN_1661589	CD151	7.56608		GSE36376	SAMPLE 235	tissue: liver tumor	ILMN_2166093	PIK3C2A	6.57168
GSE36376	SAMPLE 236	tissue: liver tumor	ILMN_1661589	CD151	7.38577		GSE36376	SAMPLE 236	tissue: liver tumor	ILMN_2166093	PIK3C2A	6.83512
GSE36376	SAMPLE 237	tissue: liver tumor	ILMN_1661589	CD151	8.3925		GSE36376	SAMPLE 237	tissue: liver tumor	ILMN_2166093	PIK3C2A	6.61896
GSE36376	SAMPLE 238	tissue: liver tumor	ILMN_1661589	CD151	6.09433		GSE36376	SAMPLE 238	tissue: liver tumor	ILMN_2166093	PIK3C2A	6.09586
GSE36376	SAMPLE 239	tissue: liver tumor	ILMN_1661589	CD151	8.56909		GSE36376	SAMPLE 239	tissue: liver tumor	ILMN_2166093	PIK3C2A	6.20908
GSE36376	SAMPLE 240	tissue: liver tumor	ILMN_1661589	CD151	8.36701		GSE36376	SAMPLE 240	tissue: liver tumor	ILMN_2166093	PIK3C2A	6.79015
GSE36376	SAMPLE 241	tissue: liver tumor	ILMN_1661589	CD151	7.66636		GSE36376	SAMPLE 241	tissue: liver tumor	ILMN_2166093	PIK3C2A	6.81148
GSE36376	SAMPLE 242	tissue: liver tumor	ILMN_1661589	CD151	6.77326		GSE36376	SAMPLE 242	tissue: liver tumor	ILMN_2166093	PIK3C2A	6.027
GSE36376	SAMPLE 243	tissue: liver tumor	ILMN_1661589	CD151	7.55496		GSE36376	SAMPLE 243	tissue: liver tumor	ILMN_2166093	PIK3C2A	6.52476
GSE36376	SAMPLE 244	tissue: liver tumor	ILMN_1661589	CD151	7.26749		GSE36376	SAMPLE 244	tissue: liver tumor	ILMN_2166093	PIK3C2A	6.84867
GSE36376	SAMPLE 245	tissue: liver tumor	ILMN_1661589	CD151	8.41571		GSE36376	SAMPLE 245	tissue: liver tumor	ILMN_2166093	PIK3C2A	6.5551
GSE36376	SAMPLE 246	tissue: liver tumor	ILMN_1661589	CD151	8.09349		GSE36376	SAMPLE 246	tissue: liver tumor	ILMN_2166093	PIK3C2A	6.68575
GSE36376	SAMPLE 247	tissue: liver tumor	ILMN_1661589	CD151	6.33701		GSE36376	SAMPLE 247	tissue: liver tumor	ILMN_2166093	PIK3C2A	6.13929
GSE36376	SAMPLE 248	tissue: liver tumor	ILMN_1661589	CD151	8.82445		GSE36376	SAMPLE 248	tissue: liver tumor	ILMN_2166093	PIK3C2A	6.92396
GSE36376	SAMPLE 249	tissue: liver tumor	ILMN_1661589	CD151	6.80211		GSE36376	SAMPLE 249	tissue: liver tumor	ILMN_2166093	PIK3C2A	6.02526
GSE36376	SAMPLE 250	tissue: liver tumor	ILMN_1661589	CD151	6.20471		GSE36376	SAMPLE 250	tissue: liver tumor	ILMN_2166093	PIK3C2A	6.14553
GSE36376	SAMPLE 251	tissue: liver tumor	ILMN_1661589	CD151	8.46813		GSE36376	SAMPLE 251	tissue: liver tumor	ILMN_2166093	PIK3C2A	6.5936
GSE36376	SAMPLE 252	tissue: liver tumor	ILMN_1661589	CD151	7.65807		GSE36376	SAMPLE 252	tissue: liver tumor	ILMN_2166093	PIK3C2A	6.70035
GSE36376	SAMPLE 253	tissue: liver tumor	ILMN_1661589	CD151	6.73342		GSE36376	SAMPLE 253	tissue: liver tumor	ILMN_2166093	PIK3C2A	6.16829
GSE36376	SAMPLE 254	tissue: liver tumor	ILMN_1661589	CD151	6.31071		GSE36376	SAMPLE 254	tissue: liver tumor	ILMN_2166093	PIK3C2A	6.51937
GSE36376	SAMPLE 255	tissue: liver tumor	ILMN_1661589	CD151	7.84343		GSE36376	SAMPLE 255	tissue: liver tumor	ILMN_2166093	PIK3C2A	6.86478
GSE36376	SAMPLE 256	tissue: liver tumor	ILMN_1661589	CD151	8.4397		GSE36376	SAMPLE 256	tissue: liver tumor	ILMN_2166093	PIK3C2A	6.55001
GSE36376	SAMPLE 257	tissue: liver tumor	ILMN_1661589	CD151	9.33863		GSE36376	SAMPLE 257	tissue: liver tumor	ILMN_2166093	PIK3C2A	6.84529
GSE36376	SAMPLE 258	tissue: liver tumor	ILMN_1661589	CD151	6.77594		GSE36376	SAMPLE 258	tissue: liver tumor	ILMN_2166093	PIK3C2A	6.67563
GSE36376	SAMPLE 259	tissue: liver tumor	ILMN_1661589	CD151	6.2151		GSE36376	SAMPLE 259	tissue: liver tumor	ILMN_2166093	PIK3C2A	6.27658
GSE36376	SAMPLE 260	tissue: liver tumor	ILMN_1661589	CD151	7.66269		GSE36376	SAMPLE 260	tissue: liver tumor	ILMN_2166093	PIK3C2A	6.47049
GSE36376	SAMPLE 261	tissue: liver tumor	ILMN_1661589	CD151	7.08003		GSE36376	SAMPLE 261	tissue: liver tumor	ILMN_2166093	PIK3C2A	6.33509
GSE36376	SAMPLE 262	tissue: liver tumor	ILMN_1661589	CD151	8.01522		GSE36376	SAMPLE 262	tissue: liver tumor	ILMN_2166093	PIK3C2A	7.02656
GSE36376	SAMPLE 263	tissue: liver tumor	ILMN_1661589	CD151	6.87509		GSE36376	SAMPLE 263	tissue: liver tumor	ILMN_2166093	PIK3C2A	6.49864
GSE36376	SAMPLE 264	tissue: liver tumor	ILMN_1661589	CD151	8.13815		GSE36376	SAMPLE 264	tissue: liver tumor	ILMN_2166093	PIK3C2A	6.78356
GSE36376	SAMPLE 265	tissue: liver tumor	ILMN_1661589	CD151	7.20932		GSE36376	SAMPLE 265	tissue: liver tumor	ILMN_2166093	PIK3C2A	6.67597
GSE36376	SAMPLE 266	tissue: liver tumor	ILMN_1661589	CD151	6.46546		GSE36376	SAMPLE 266	tissue: liver tumor	ILMN_2166093	PIK3C2A	6.28992
GSE36376	SAMPLE 267	tissue: liver tumor	ILMN_1661589	CD151	8.13356		GSE36376	SAMPLE 267	tissue: liver tumor	ILMN_2166093	PIK3C2A	6.34483
GSE36376	SAMPLE 268	tissue: liver tumor	ILMN_1661589	CD151	7.85105		GSE36376	SAMPLE 268	tissue: liver tumor	ILMN_2166093	PIK3C2A	6.43977
GSE36376	SAMPLE 269	tissue: liver tumor	ILMN_1661589	CD151	8.85725		GSE36376	SAMPLE 269	tissue: liver tumor	ILMN_2166093	PIK3C2A	6.68868
GSE36376	SAMPLE 270	tissue: liver tumor	ILMN_1661589	CD151	7.18607		GSE36376	SAMPLE 270	tissue: liver tumor	ILMN_2166093	PIK3C2A	6.34071
GSE36376	SAMPLE 271	tissue: liver tumor	ILMN_1661589	CD151	9.22795		GSE36376	SAMPLE 271	tissue: liver tumor	ILMN_2166093	PIK3C2A	6.83171
GSE36376	SAMPLE 272	tissue: liver tumor	ILMN_1661589	CD151	8.12268		GSE36376	SAMPLE 272	tissue: liver tumor	ILMN_2166093	PIK3C2A	6.46473
GSE36376	SAMPLE 273	tissue: liver tumor	ILMN_1661589	CD151	6.97625		GSE36376	SAMPLE 273	tissue: liver tumor	ILMN_2166093	PIK3C2A	6.29664
GSE36376	SAMPLE 274	tissue: liver tumor	ILMN_1661589	CD151	8.00541		GSE36376	SAMPLE 274	tissue: liver tumor	ILMN_2166093	PIK3C2A	6.80926
GSE36376	SAMPLE 275	tissue: liver tumor	ILMN_1661589	CD151	9.33553		GSE36376	SAMPLE 275	tissue: liver tumor	ILMN_2166093	PIK3C2A	6.84166
GSE36376	SAMPLE 276	tissue: liver tumor	ILMN_1661589	CD151	6.94354		GSE36376	SAMPLE 276	tissue: liver tumor	ILMN_2166093	PIK3C2A	6.27777
GSE36376	SAMPLE 277	tissue: liver tumor	ILMN_1661589	CD151	8.39072		GSE36376	SAMPLE 277	tissue: liver tumor	ILMN_2166093	PIK3C2A	6.82501
GSE36376	SAMPLE 278	tissue: liver tumor	ILMN_1661589	CD151	8.76365		GSE36376	SAMPLE 278	tissue: liver tumor	ILMN_2166093	PIK3C2A	6.96279
GSE36376	SAMPLE 279	tissue: liver tumor	ILMN_1661589	CD151	7.89819		GSE36376	SAMPLE 279	tissue: liver tumor	ILMN_2166093	PIK3C2A	6.52718
GSE36376	SAMPLE 280	tissue: liver tumor	ILMN_1661589	CD151	6.06396		GSE36376	SAMPLE 280	tissue: liver tumor	ILMN_2166093	PIK3C2A	6.15653
GSE36376	SAMPLE 281	tissue: liver tumor	ILMN_1661589	CD151	5.77485		GSE36376	SAMPLE 281	tissue: liver tumor	ILMN_2166093	PIK3C2A	6.43433
GSE36376	SAMPLE 282	tissue: liver tumor	ILMN_1661589	CD151	7.23001		GSE36376	SAMPLE 282	tissue: liver tumor	ILMN_2166093	PIK3C2A	6.44325
GSE36376	SAMPLE 283	tissue: liver tumor	ILMN_1661589	CD151	7.84519		GSE36376	SAMPLE 283	tissue: liver tumor	ILMN_2166093	PIK3C2A	6.80094
GSE36376	SAMPLE 284	tissue: liver tumor	ILMN_1661589	CD151	8.26553		GSE36376	SAMPLE 284	tissue: liver tumor	ILMN_2166093	PIK3C2A	6.81653
GSE36376	SAMPLE 285	tissue: liver tumor	ILMN_1661589	CD151	8.07993		GSE36376	SAMPLE 285	tissue: liver tumor	ILMN_2166093	PIK3C2A	6.39488
GSE36376	SAMPLE 286	tissue: liver tumor	ILMN_1661589	CD151	6.2159		GSE36376	SAMPLE 286	tissue: liver tumor	ILMN_2166093	PIK3C2A	5.97254
GSE36376	SAMPLE 287	tissue: liver tumor	ILMN_1661589	CD151	7.98201		GSE36376	SAMPLE 287	tissue: liver tumor	ILMN_2166093	PIK3C2A	6.29214
GSE36376	SAMPLE 288	tissue: liver tumor	ILMN_1661589	CD151	7.24025		GSE36376	SAMPLE 288	tissue: liver tumor	ILMN_2166093	PIK3C2A	6.21452
GSE36376	SAMPLE 289	tissue: liver tumor	ILMN_1661589	CD151	8.11985		GSE36376	SAMPLE 289	tissue: liver tumor	ILMN_2166093	PIK3C2A	6.60208
GSE36376	SAMPLE 290	tissue: liver tumor	ILMN_1661589	CD151	9.55592		GSE36376	SAMPLE 290	tissue: liver tumor	ILMN_2166093	PIK3C2A	6.54784
GSE36376	SAMPLE 291	tissue: liver tumor	ILMN_1661589	CD151	5.9517		GSE36376	SAMPLE 291	tissue: liver tumor	ILMN_2166093	PIK3C2A	6.40031
GSE36376	SAMPLE 292	tissue: liver tumor	ILMN_1661589	CD151	7.52545		GSE36376	SAMPLE 292	tissue: liver tumor	ILMN_2166093	PIK3C2A	6.64439
GSE36376	SAMPLE 293	tissue: liver tumor	ILMN_1661589	CD151	8.22101		GSE36376	SAMPLE 293	tissue: liver tumor	ILMN_2166093	PIK3C2A	6.3922
GSE36376	SAMPLE 294	tissue: liver tumor	ILMN_1661589	CD151	6.85115		GSE36376	SAMPLE 294	tissue: liver tumor	ILMN_2166093	PIK3C2A	6.59553
GSE36376	SAMPLE 295	tissue: liver tumor	ILMN_1661589	CD151	8.08195		GSE36376	SAMPLE 295	tissue: liver tumor	ILMN_2166093	PIK3C2A	6.65119
GSE36376	SAMPLE 296	tissue: liver tumor	ILMN_1661589	CD151	6.55732		GSE36376	SAMPLE 296	tissue: liver tumor	ILMN_2166093	PIK3C2A	6.17399
GSE36376	SAMPLE 297	tissue: liver tumor	ILMN_1661589	CD151	8.8071		GSE36376	SAMPLE 297	tissue: liver tumor	ILMN_2166093	PIK3C2A	6.65415
GSE36376	SAMPLE 298	tissue: liver tumor	ILMN_1661589	CD151	5.79157		GSE36376	SAMPLE 298	tissue: liver tumor	ILMN_2166093	PIK3C2A	6.39825
GSE36376	SAMPLE 299	tissue: liver tumor	ILMN_1661589	CD151	8.68481		GSE36376	SAMPLE 299	tissue: liver tumor	ILMN_2166093	PIK3C2A	6.97215
GSE36376	SAMPLE 300	tissue: liver tumor	ILMN_1661589	CD151	6.53537		GSE36376	SAMPLE 300	tissue: liver tumor	ILMN_2166093	PIK3C2A	6.30161
GSE36376	SAMPLE 301	tissue: liver tumor	ILMN_1661589	CD151	9.07499		GSE36376	SAMPLE 301	tissue: liver tumor	ILMN_2166093	PIK3C2A	6.42228
GSE36376	SAMPLE 302	tissue: liver tumor	ILMN_1661589	CD151	8.21759		GSE36376	SAMPLE 302	tissue: liver tumor	ILMN_2166093	PIK3C2A	6.85697
GSE36376	SAMPLE 303	tissue: liver tumor	ILMN_1661589	CD151	6.88372		GSE36376	SAMPLE 303	tissue: liver tumor	ILMN_2166093	PIK3C2A	6.88256
GSE36376	SAMPLE 304	tissue: liver tumor	ILMN_1661589	CD151	5.94606		GSE36376	SAMPLE 304	tissue: liver tumor	ILMN_2166093	PIK3C2A	6.05249
GSE36376	SAMPLE 305	tissue: liver tumor	ILMN_1661589	CD151	8.7632		GSE36376	SAMPLE 305	tissue: liver tumor	ILMN_2166093	PIK3C2A	6.98871
GSE36376	SAMPLE 306	tissue: liver tumor	ILMN_1661589	CD151	7.97459		GSE36376	SAMPLE 306	tissue: liver tumor	ILMN_2166093	PIK3C2A	6.86948
GSE36376	SAMPLE 307	tissue: liver tumor	ILMN_1661589	CD151	6.34899		GSE36376	SAMPLE 307	tissue: liver tumor	ILMN_2166093	PIK3C2A	6.32
GSE36376	SAMPLE 308	tissue: liver tumor	ILMN_1661589	CD151	7.86096		GSE36376	SAMPLE 308	tissue: liver tumor	ILMN_2166093	PIK3C2A	6.36902
GSE36376	SAMPLE 309	tissue: liver tumor	ILMN_1661589	CD151	9.18154		GSE36376	SAMPLE 309	tissue: liver tumor	ILMN_2166093	PIK3C2A	6.72385
GSE36376	SAMPLE 310	tissue: liver tumor	ILMN_1661589	CD151	6.04647		GSE36376	SAMPLE 310	tissue: liver tumor	ILMN_2166093	PIK3C2A	6.17974
GSE36376	SAMPLE 311	tissue: liver tumor	ILMN_1661589	CD151	7.49886		GSE36376	SAMPLE 311	tissue: liver tumor	ILMN_2166093	PIK3C2A	6.62556
GSE36376	SAMPLE 312	tissue: liver tumor	ILMN_1661589	CD151	7.57475		GSE36376	SAMPLE 312	tissue: liver tumor	ILMN_2166093	PIK3C2A	6.54915
GSE36376	SAMPLE 313	tissue: liver tumor	ILMN_1661589	CD151	9.07722		GSE36376	SAMPLE 313	tissue: liver tumor	ILMN_2166093	PIK3C2A	7.01104
GSE36376	SAMPLE 314	tissue: liver tumor	ILMN_1661589	CD151	8.15429		GSE36376	SAMPLE 314	tissue: liver tumor	ILMN_2166093	PIK3C2A	6.93194
GSE36376	SAMPLE 315	tissue: liver tumor	ILMN_1661589	CD151	7.32118		GSE36376	SAMPLE 315	tissue: liver tumor	ILMN_2166093	PIK3C2A	6.69221
GSE36376	SAMPLE 316	tissue: liver tumor	ILMN_1661589	CD151	6.81598		GSE36376	SAMPLE 316	tissue: liver tumor	ILMN_2166093	PIK3C2A	6.38004
GSE36376	SAMPLE 317	tissue: liver tumor	ILMN_1661589	CD151	9.05411		GSE36376	SAMPLE 317	tissue: liver tumor	ILMN_2166093	PIK3C2A	6.97986
GSE36376	SAMPLE 318	tissue: liver tumor	ILMN_1661589	CD151	8.1243		GSE36376	SAMPLE 318	tissue: liver tumor	ILMN_2166093	PIK3C2A	6.29032
GSE36376	SAMPLE 319	tissue: liver tumor	ILMN_1661589	CD151	8.73814		GSE36376	SAMPLE 319	tissue: liver tumor	ILMN_2166093	PIK3C2A	6.44466
GSE36376	SAMPLE 320	tissue: liver tumor	ILMN_1661589	CD151	7.00911		GSE36376	SAMPLE 320	tissue: liver tumor	ILMN_2166093	PIK3C2A	6.74233
GSE36376	SAMPLE 321	tissue: liver tumor	ILMN_1661589	CD151	8.59022		GSE36376	SAMPLE 321	tissue: liver tumor	ILMN_2166093	PIK3C2A	7.12789
GSE36376	SAMPLE 322	tissue: liver tumor	ILMN_1661589	CD151	6.44392		GSE36376	SAMPLE 322	tissue: liver tumor	ILMN_2166093	PIK3C2A	6.63083
GSE36376	SAMPLE 323	tissue: liver tumor	ILMN_1661589	CD151	8.88113		GSE36376	SAMPLE 323	tissue: liver tumor	ILMN_2166093	PIK3C2A	6.46337
GSE36376	SAMPLE 324	tissue: liver tumor	ILMN_1661589	CD151	6.6894		GSE36376	SAMPLE 324	tissue: liver tumor	ILMN_2166093	PIK3C2A	6.62335
GSE36376	SAMPLE 325	tissue: liver tumor	ILMN_1661589	CD151	8.27839		GSE36376	SAMPLE 325	tissue: liver tumor	ILMN_2166093	PIK3C2A	6.45592
GSE36376	SAMPLE 326	tissue: liver tumor	ILMN_1661589	CD151	5.95223		GSE36376	SAMPLE 326	tissue: liver tumor	ILMN_2166093	PIK3C2A	6.27885
GSE36376	SAMPLE 327	tissue: liver tumor	ILMN_1661589	CD151	7.0898		GSE36376	SAMPLE 327	tissue: liver tumor	ILMN_2166093	PIK3C2A	6.68889
GSE36376	SAMPLE 328	tissue: liver tumor	ILMN_1661589	CD151	7.10794		GSE36376	SAMPLE 328	tissue: liver tumor	ILMN_2166093	PIK3C2A	6.25189
GSE36376	SAMPLE 329	tissue: liver tumor	ILMN_1661589	CD151	8.56256		GSE36376	SAMPLE 329	tissue: liver tumor	ILMN_2166093	PIK3C2A	6.56165
GSE36376	SAMPLE 330	tissue: liver tumor	ILMN_1661589	CD151	8.64074		GSE36376	SAMPLE 330	tissue: liver tumor	ILMN_2166093	PIK3C2A	6.94581
GSE36376	SAMPLE 331	tissue: liver tumor	ILMN_1661589	CD151	8.10099		GSE36376	SAMPLE 331	tissue: liver tumor	ILMN_2166093	PIK3C2A	6.97725
GSE36376	SAMPLE 332	tissue: liver tumor	ILMN_1661589	CD151	5.85208		GSE36376	SAMPLE 332	tissue: liver tumor	ILMN_2166093	PIK3C2A	6.0769
GSE36376	SAMPLE 333	tissue: liver tumor	ILMN_1661589	CD151	8.20853		GSE36376	SAMPLE 333	tissue: liver tumor	ILMN_2166093	PIK3C2A	6.68782
GSE36376	SAMPLE 334	tissue: liver tumor	ILMN_1661589	CD151	6.89347		GSE36376	SAMPLE 334	tissue: liver tumor	ILMN_2166093	PIK3C2A	6.37815
GSE36376	SAMPLE 335	tissue: liver tumor	ILMN_1661589	CD151	8.1796		GSE36376	SAMPLE 335	tissue: liver tumor	ILMN_2166093	PIK3C2A	6.61377
GSE36376	SAMPLE 336	tissue: liver tumor	ILMN_1661589	CD151	8.94963		GSE36376	SAMPLE 336	tissue: liver tumor	ILMN_2166093	PIK3C2A	6.75057
GSE36376	SAMPLE 337	tissue: liver tumor	ILMN_1661589	CD151	7.51738		GSE36376	SAMPLE 337	tissue: liver tumor	ILMN_2166093	PIK3C2A	6.11836
GSE36376	SAMPLE 338	tissue: liver tumor	ILMN_1661589	CD151	6.76144		GSE36376	SAMPLE 338	tissue: liver tumor	ILMN_2166093	PIK3C2A	6.71428
GSE36376	SAMPLE 339	tissue: liver tumor	ILMN_1661589	CD151	8.39174		GSE36376	SAMPLE 339	tissue: liver tumor	ILMN_2166093	PIK3C2A	6.69018
GSE36376	SAMPLE 340	tissue: liver tumor	ILMN_1661589	CD151	7.30249		GSE36376	SAMPLE 340	tissue: liver tumor	ILMN_2166093	PIK3C2A	6.89683
GSE36376	SAMPLE 341	tissue: liver tumor	ILMN_1661589	CD151	6.92347		GSE36376	SAMPLE 341	tissue: liver tumor	ILMN_2166093	PIK3C2A	6.64073
GSE36376	SAMPLE 342	tissue: liver tumor	ILMN_1661589	CD151	7.29565		GSE36376	SAMPLE 342	tissue: liver tumor	ILMN_2166093	PIK3C2A	6.39029
GSE36376	SAMPLE 343	tissue: liver tumor	ILMN_1661589	CD151	7.45372		GSE36376	SAMPLE 343	tissue: liver tumor	ILMN_2166093	PIK3C2A	6.36384
GSE36376	SAMPLE 344	tissue: liver tumor	ILMN_1661589	CD151	7.74522		GSE36376	SAMPLE 344	tissue: liver tumor	ILMN_2166093	PIK3C2A	6.30462
GSE36376	SAMPLE 345	tissue: liver tumor	ILMN_1661589	CD151	6.41282		GSE36376	SAMPLE 345	tissue: liver tumor	ILMN_2166093	PIK3C2A	6.34413
GSE36376	SAMPLE 346	tissue: liver tumor	ILMN_1661589	CD151	6.62914		GSE36376	SAMPLE 346	tissue: liver tumor	ILMN_2166093	PIK3C2A	5.91586
GSE36376	SAMPLE 347	tissue: liver tumor	ILMN_1661589	CD151	6.62439		GSE36376	SAMPLE 347	tissue: liver tumor	ILMN_2166093	PIK3C2A	6.92423
GSE36376	SAMPLE 348	tissue: liver tumor	ILMN_1661589	CD151	7.52665		GSE36376	SAMPLE 348	tissue: liver tumor	ILMN_2166093	PIK3C2A	6.7509
GSE36376	SAMPLE 349	tissue: liver tumor	ILMN_1661589	CD151	7.85939		GSE36376	SAMPLE 349	tissue: liver tumor	ILMN_2166093	PIK3C2A	6.36274
GSE36376	SAMPLE 350	tissue: liver tumor	ILMN_1661589	CD151	8.14487		GSE36376	SAMPLE 350	tissue: liver tumor	ILMN_2166093	PIK3C2A	6.79054
GSE36376	SAMPLE 351	tissue: liver tumor	ILMN_1661589	CD151	7.01206		GSE36376	SAMPLE 351	tissue: liver tumor	ILMN_2166093	PIK3C2A	6.23154
GSE36376	SAMPLE 352	tissue: liver tumor	ILMN_1661589	CD151	7.69548		GSE36376	SAMPLE 352	tissue: liver tumor	ILMN_2166093	PIK3C2A	6.90072
GSE36376	SAMPLE 353	tissue: liver tumor	ILMN_1661589	CD151	6.51296		GSE36376	SAMPLE 353	tissue: liver tumor	ILMN_2166093	PIK3C2A	6.49579
GSE36376	SAMPLE 354	tissue: liver tumor	ILMN_1661589	CD151	7.61491		GSE36376	SAMPLE 354	tissue: liver tumor	ILMN_2166093	PIK3C2A	6.34614
GSE36376	SAMPLE 355	tissue: liver tumor	ILMN_1661589	CD151	6.29468		GSE36376	SAMPLE 355	tissue: liver tumor	ILMN_2166093	PIK3C2A	6.25701
GSE36376	SAMPLE 356	tissue: liver tumor	ILMN_1661589	CD151	6.73799		GSE36376	SAMPLE 356	tissue: liver tumor	ILMN_2166093	PIK3C2A	6.18281
GSE36376	SAMPLE 357	tissue: liver tumor	ILMN_1661589	CD151	7.56801		GSE36376	SAMPLE 357	tissue: liver tumor	ILMN_2166093	PIK3C2A	6.51912
GSE36376	SAMPLE 358	tissue: liver tumor	ILMN_1661589	CD151	9.35884		GSE36376	SAMPLE 358	tissue: liver tumor	ILMN_2166093	PIK3C2A	6.95947
GSE36376	SAMPLE 359	tissue: liver tumor	ILMN_1661589	CD151	8.20691		GSE36376	SAMPLE 359	tissue: liver tumor	ILMN_2166093	PIK3C2A	6.83125
GSE36376	SAMPLE 360	tissue: liver tumor	ILMN_1661589	CD151	5.66239		GSE36376	SAMPLE 360	tissue: liver tumor	ILMN_2166093	PIK3C2A	6.32755
GSE36376	SAMPLE 361	tissue: liver tumor	ILMN_1661589	CD151	6.29522		GSE36376	SAMPLE 361	tissue: liver tumor	ILMN_2166093	PIK3C2A	6.25295
GSE36376	SAMPLE 362	tissue: liver tumor	ILMN_1661589	CD151	9.11635		GSE36376	SAMPLE 362	tissue: liver tumor	ILMN_2166093	PIK3C2A	6.90674
GSE36376	SAMPLE 363	tissue: liver tumor	ILMN_1661589	CD151	8.691		GSE36376	SAMPLE 363	tissue: liver tumor	ILMN_2166093	PIK3C2A	6.9152
GSE36376	SAMPLE 364	tissue: liver tumor	ILMN_1661589	CD151	8.4397		GSE36376	SAMPLE 364	tissue: liver tumor	ILMN_2166093	PIK3C2A	6.5408
GSE36376	SAMPLE 365	tissue: liver tumor	ILMN_1661589	CD151	7.43016		GSE36376	SAMPLE 365	tissue: liver tumor	ILMN_2166093	PIK3C2A	6.69108
GSE36376	SAMPLE 366	tissue: liver tumor	ILMN_1661589	CD151	6.87998		GSE36376	SAMPLE 366	tissue: liver tumor	ILMN_2166093	PIK3C2A	6.27639
GSE36376	SAMPLE 367	tissue: liver tumor	ILMN_1661589	CD151	8.06102		GSE36376	SAMPLE 367	tissue: liver tumor	ILMN_2166093	PIK3C2A	6.79929
GSE36376	SAMPLE 368	tissue: liver tumor	ILMN_1661589	CD151	6.09275		GSE36376	SAMPLE 368	tissue: liver tumor	ILMN_2166093	PIK3C2A	5.97013
GSE36376	SAMPLE 369	tissue: liver tumor	ILMN_1661589	CD151	9.25875		GSE36376	SAMPLE 369	tissue: liver tumor	ILMN_2166093	PIK3C2A	6.64087
GSE36376	SAMPLE 370	tissue: liver tumor	ILMN_1661589	CD151	6.02516		GSE36376	SAMPLE 370	tissue: liver tumor	ILMN_2166093	PIK3C2A	6.32039
GSE36376	SAMPLE 371	tissue: liver tumor	ILMN_1661589	CD151	7.95203		GSE36376	SAMPLE 371	tissue: liver tumor	ILMN_2166093	PIK3C2A	6.84675
GSE36376	SAMPLE 372	tissue: liver tumor	ILMN_1661589	CD151	6.85659		GSE36376	SAMPLE 372	tissue: liver tumor	ILMN_2166093	PIK3C2A	6.636
GSE36376	SAMPLE 373	tissue: liver tumor	ILMN_1661589	CD151	6.92309		GSE36376	SAMPLE 373	tissue: liver tumor	ILMN_2166093	PIK3C2A	6.23542
GSE36376	SAMPLE 374	tissue: liver tumor	ILMN_1661589	CD151	6.04335		GSE36376	SAMPLE 374	tissue: liver tumor	ILMN_2166093	PIK3C2A	6.30484
GSE36376	SAMPLE 375	tissue: liver tumor	ILMN_1661589	CD151	8.80205		GSE36376	SAMPLE 375	tissue: liver tumor	ILMN_2166093	PIK3C2A	7.40068
GSE36376	SAMPLE 376	tissue: liver tumor	ILMN_1661589	CD151	7.52381		GSE36376	SAMPLE 376	tissue: liver tumor	ILMN_2166093	PIK3C2A	6.98889
GSE36376	SAMPLE 377	tissue: liver tumor	ILMN_1661589	CD151	7.4591		GSE36376	SAMPLE 377	tissue: liver tumor	ILMN_2166093	PIK3C2A	6.72977
GSE36376	SAMPLE 378	tissue: liver tumor	ILMN_1661589	CD151	7.29033		GSE36376	SAMPLE 378	tissue: liver tumor	ILMN_2166093	PIK3C2A	6.35612
GSE36376	SAMPLE 379	tissue: liver tumor	ILMN_1661589	CD151	5.86948		GSE36376	SAMPLE 379	tissue: liver tumor	ILMN_2166093	PIK3C2A	6.36009
GSE36376	SAMPLE 380	tissue: liver tumor	ILMN_1661589	CD151	7.09922		GSE36376	SAMPLE 380	tissue: liver tumor	ILMN_2166093	PIK3C2A	7.00179
GSE36376	SAMPLE 381	tissue: liver tumor	ILMN_1661589	CD151	7.2333		GSE36376	SAMPLE 381	tissue: liver tumor	ILMN_2166093	PIK3C2A	6.58054
GSE36376	SAMPLE 382	tissue: liver tumor	ILMN_1661589	CD151	6.39623		GSE36376	SAMPLE 382	tissue: liver tumor	ILMN_2166093	PIK3C2A	6.10779
GSE36376	SAMPLE 383	tissue: liver tumor	ILMN_1661589	CD151	6.46941		GSE36376	SAMPLE 383	tissue: liver tumor	ILMN_2166093	PIK3C2A	6.13338
GSE36376	SAMPLE 384	tissue: liver tumor	ILMN_1661589	CD151	6.08271		GSE36376	SAMPLE 384	tissue: liver tumor	ILMN_2166093	PIK3C2A	6.1597
GSE36376	SAMPLE 385	tissue: liver tumor	ILMN_1661589	CD151	5.94684		GSE36376	SAMPLE 385	tissue: liver tumor	ILMN_2166093	PIK3C2A	6.28342
GSE36376	SAMPLE 386	tissue: liver tumor	ILMN_1661589	CD151	5.98299		GSE36376	SAMPLE 386	tissue: liver tumor	ILMN_2166093	PIK3C2A	6.11615
GSE36376	SAMPLE 387	tissue: liver tumor	ILMN_1661589	CD151	6.86342		GSE36376	SAMPLE 387	tissue: liver tumor	ILMN_2166093	PIK3C2A	6.29634
GSE36376	SAMPLE 388	tissue: liver tumor	ILMN_1661589	CD151	5.91376		GSE36376	SAMPLE 388	tissue: liver tumor	ILMN_2166093	PIK3C2A	6.23959
GSE36376	SAMPLE 389	tissue: liver tumor	ILMN_1661589	CD151	8.32696		GSE36376	SAMPLE 389	tissue: liver tumor	ILMN_2166093	PIK3C2A	6.94931
GSE36376	SAMPLE 390	tissue: liver tumor	ILMN_1661589	CD151	9.61094		GSE36376	SAMPLE 390	tissue: liver tumor	ILMN_2166093	PIK3C2A	7.0985
GSE36376	SAMPLE 391	tissue: liver tumor	ILMN_1661589	CD151	7.66537		GSE36376	SAMPLE 391	tissue: liver tumor	ILMN_2166093	PIK3C2A	6.54721
GSE36376	SAMPLE 392	tissue: liver tumor	ILMN_1661589	CD151	7.25805		GSE36376	SAMPLE 392	tissue: liver tumor	ILMN_2166093	PIK3C2A	6.57471
GSE36376	SAMPLE 393	tissue: liver tumor	ILMN_1661589	CD151	8.40518		GSE36376	SAMPLE 393	tissue: liver tumor	ILMN_2166093	PIK3C2A	7.19063
GSE36376	SAMPLE 394	tissue: liver tumor	ILMN_1661589	CD151	8.29108		GSE36376	SAMPLE 394	tissue: liver tumor	ILMN_2166093	PIK3C2A	7.15424
GSE36376	SAMPLE 395	tissue: liver tumor	ILMN_1661589	CD151	8.52035		GSE36376	SAMPLE 395	tissue: liver tumor	ILMN_2166093	PIK3C2A	6.75735
GSE36376	SAMPLE 396	tissue: liver tumor	ILMN_1661589	CD151	7.66428		GSE36376	SAMPLE 396	tissue: liver tumor	ILMN_2166093	PIK3C2A	6.71935
GSE36376	SAMPLE 397	tissue: liver tumor	ILMN_1661589	CD151	6.90674		GSE36376	SAMPLE 397	tissue: liver tumor	ILMN_2166093	PIK3C2A	6.69186
GSE36376	SAMPLE 398	tissue: liver tumor	ILMN_1661589	CD151	8.53671		GSE36376	SAMPLE 398	tissue: liver tumor	ILMN_2166093	PIK3C2A	6.699
GSE36376	SAMPLE 399	tissue: liver tumor	ILMN_1661589	CD151	6.23635		GSE36376	SAMPLE 399	tissue: liver tumor	ILMN_2166093	PIK3C2A	6.37789
GSE36376	SAMPLE 400	tissue: liver tumor	ILMN_1661589	CD151	8.19169		GSE36376	SAMPLE 400	tissue: liver tumor	ILMN_2166093	PIK3C2A	6.81454
GSE36376	SAMPLE 401	tissue: liver tumor	ILMN_1661589	CD151	6.36573		GSE36376	SAMPLE 401	tissue: liver tumor	ILMN_2166093	PIK3C2A	7.19609
GSE36376	SAMPLE 402	tissue: liver tumor	ILMN_1661589	CD151	7.4902		GSE36376	SAMPLE 402	tissue: liver tumor	ILMN_2166093	PIK3C2A	6.90431
GSE36376	SAMPLE 403	tissue: liver tumor	ILMN_1661589	CD151	7.04911		GSE36376	SAMPLE 403	tissue: liver tumor	ILMN_2166093	PIK3C2A	6.52251
GSE36376	SAMPLE 404	tissue: liver tumor	ILMN_1661589	CD151	7.67308		GSE36376	SAMPLE 404	tissue: liver tumor	ILMN_2166093	PIK3C2A	7.02287
GSE36376	SAMPLE 405	tissue: liver tumor	ILMN_1661589	CD151	7.28711		GSE36376	SAMPLE 405	tissue: liver tumor	ILMN_2166093	PIK3C2A	6.97433
GSE36376	SAMPLE 406	tissue: liver tumor	ILMN_1661589	CD151	7.04765		GSE36376	SAMPLE 406	tissue: liver tumor	ILMN_2166093	PIK3C2A	6.78905
GSE36376	SAMPLE 407	tissue: liver tumor	ILMN_1661589	CD151	6.76185		GSE36376	SAMPLE 407	tissue: liver tumor	ILMN_2166093	PIK3C2A	6.38877
GSE36376	SAMPLE 408	tissue: liver tumor	ILMN_1661589	CD151	8.88063		GSE36376	SAMPLE 408	tissue: liver tumor	ILMN_2166093	PIK3C2A	7.04
GSE36376	SAMPLE 409	tissue: liver tumor	ILMN_1661589	CD151	7.38451		GSE36376	SAMPLE 409	tissue: liver tumor	ILMN_2166093	PIK3C2A	6.88626
GSE36376	SAMPLE 410	tissue: liver tumor	ILMN_1661589	CD151	7.37942		GSE36376	SAMPLE 410	tissue: liver tumor	ILMN_2166093	PIK3C2A	6.35492
GSE36376	SAMPLE 411	tissue: liver tumor	ILMN_1661589	CD151	6.49291		GSE36376	SAMPLE 411	tissue: liver tumor	ILMN_2166093	PIK3C2A	5.98036
GSE36376	SAMPLE 412	tissue: liver tumor	ILMN_1661589	CD151	6.75417		GSE36376	SAMPLE 412	tissue: liver tumor	ILMN_2166093	PIK3C2A	6.26654
GSE36376	SAMPLE 413	tissue: liver tumor	ILMN_1661589	CD151	7.06544		GSE36376	SAMPLE 413	tissue: liver tumor	ILMN_2166093	PIK3C2A	6.59272
GSE36376	SAMPLE 414	tissue: liver tumor	ILMN_1661589	CD151	9.21339		GSE36376	SAMPLE 414	tissue: liver tumor	ILMN_2166093	PIK3C2A	7.15833
GSE36376	SAMPLE 415	tissue: liver tumor	ILMN_1661589	CD151	7.10806		GSE36376	SAMPLE 415	tissue: liver tumor	ILMN_2166093	PIK3C2A	7.05537
GSE36376	SAMPLE 416	tissue: liver tumor	ILMN_1661589	CD151	9.09531		GSE36376	SAMPLE 416	tissue: liver tumor	ILMN_2166093	PIK3C2A	6.86522
GSE36376	SAMPLE 417	tissue: liver tumor	ILMN_1661589	CD151	8.03406		GSE36376	SAMPLE 417	tissue: liver tumor	ILMN_2166093	PIK3C2A	6.88859
GSE36376	SAMPLE 418	tissue: liver tumor	ILMN_1661589	CD151	7.61601		GSE36376	SAMPLE 418	tissue: liver tumor	ILMN_2166093	PIK3C2A	6.69521
GSE36376	SAMPLE 419	tissue: liver tumor	ILMN_1661589	CD151	7.445		GSE36376	SAMPLE 419	tissue: liver tumor	ILMN_2166093	PIK3C2A	6.9047
GSE36376	SAMPLE 420	tissue: liver tumor	ILMN_1661589	CD151	5.99553		GSE36376	SAMPLE 420	tissue: liver tumor	ILMN_2166093	PIK3C2A	6.61506
GSE36376	SAMPLE 421	tissue: liver tumor	ILMN_1661589	CD151	5.8658		GSE36376	SAMPLE 421	tissue: liver tumor	ILMN_2166093	PIK3C2A	6.44328
GSE36376	SAMPLE 422	tissue: liver tumor	ILMN_1661589	CD151	8.0239		GSE36376	SAMPLE 422	tissue: liver tumor	ILMN_2166093	PIK3C2A	7.13168
GSE36376	SAMPLE 423	tissue: liver tumor	ILMN_1661589	CD151	7.77446		GSE36376	SAMPLE 423	tissue: liver tumor	ILMN_2166093	PIK3C2A	6.90323
GSE36376	SAMPLE 424	tissue: liver tumor	ILMN_1661589	CD151	9.51621		GSE36376	SAMPLE 424	tissue: liver tumor	ILMN_2166093	PIK3C2A	6.98833
GSE36376	SAMPLE 425	tissue: liver tumor	ILMN_1661589	CD151	7.5523		GSE36376	SAMPLE 425	tissue: liver tumor	ILMN_2166093	PIK3C2A	7.06377
GSE36376	SAMPLE 426	tissue: liver tumor	ILMN_1661589	CD151	8.2953		GSE36376	SAMPLE 426	tissue: liver tumor	ILMN_2166093	PIK3C2A	7.43653
GSE36376	SAMPLE 427	tissue: liver tumor	ILMN_1661589	CD151	8.53671		GSE36376	SAMPLE 427	tissue: liver tumor	ILMN_2166093	PIK3C2A	6.71621
GSE36376	SAMPLE 428	tissue: liver tumor	ILMN_1661589	CD151	7.311		GSE36376	SAMPLE 428	tissue: liver tumor	ILMN_2166093	PIK3C2A	6.32733
GSE36376	SAMPLE 429	tissue: liver tumor	ILMN_1661589	CD151	7.22736		GSE36376	SAMPLE 429	tissue: liver tumor	ILMN_2166093	PIK3C2A	6.65638
GSE36376	SAMPLE 430	tissue: liver tumor	ILMN_1661589	CD151	6.93712		GSE36376	SAMPLE 430	tissue: liver tumor	ILMN_2166093	PIK3C2A	6.38294
GSE36376	SAMPLE 431	tissue: liver tumor	ILMN_1661589	CD151	8.09474		GSE36376	SAMPLE 431	tissue: liver tumor	ILMN_2166093	PIK3C2A	6.7558
GSE36376	SAMPLE 432	tissue: liver tumor	ILMN_1661589	CD151	5.87792		GSE36376	SAMPLE 432	tissue: liver tumor	ILMN_2166093	PIK3C2A	6.1999
GSE36376	SAMPLE 433	tissue: liver tumor	ILMN_1661589	CD151	7.60496		GSE36376	SAMPLE 433	tissue: liver tumor	ILMN_2166093	PIK3C2A	6.86191
